# Supplementary material for: The structure of denisovite, a fibrous nanocrystalline polytypic disordered ‘very complex’ silicate, studied by a synergistic multi-disciplinary approach employing methods of electron crystallography and X-ray powder diffraction
Source: IUCrJ. 2017 Mar 8;4(Pt 3):223–42. doi: 10.1107/S2052252517002585 (PMC5414397; doi:10.1107/S2052252517002585)
Supplement: Supplementary file 1 [file m-04-00223-sup1.cif]

data_denisovite_from_EDT
_database_code_depnum_ccdc_archive 'CCDC 1532655'
#==============================================================================

# PROCESSING SUMMARY (IUCr Office Use Only)

_journal_date_recd_electronic      2016-10-20
_journal_date_to_coeditor         ?
_journal_date_from_coeditor       ?
_journal_date_accepted     2017-02-14
_journal_date_printers_first      ?
_journal_date_printers_final      ?
_journal_date_proofs_out          ?
_journal_date_proofs_in           ?
_journal_coeditor_name            ?
_journal_coeditor_code      FC5016SUP1
_journal_coeditor_notes
; ?
;
_journal_paper_category      FA
_journal_techeditor_code      M170258
_iucr_compatibility_tag          ACTA95
_journal_techeditor_notes  
;
;
_journal_coden_ASTM               ?
_journal_name_full                ?
_journal_year                     ?
_journal_volume                   ?
_journal_issue                    ?
_journal_page_first               ?
_journal_page_last                ?
_journal_suppl_publ_number        ?
_journal_suppl_publ_pages         ?

#==============================================================================


#------------------ SUBMISSION DETAILS --------------------------------------#


#------------------  SECTION 2. COMPOUND(S) DETAILS -------------------------#

_audit_creation_date              ?
_audit_creation_method            'WinCSD program'

#------------------ CHEMICAL INFORMATION ------------------------------------#

_chemical_name_common             'denisovite'    
                               
_chemical_formula_structural       
'K14.44 (Ca42 Na6) Si60 (O,OH)162 F16 (O,OH)8 2H2O'
_chemical_formula_analytical       
'K14.76 (Ca38.76 Na6.2 Mn1.04 Fe0.76 Al1.08) Si60.2 O162 (F16 O2.06 OH2.0) 2H2O'
_chemical_formula_sum              
'Al1.08 Ca38.76 F16 Fe0.76 H6 K14.76 Mn1.04 Na6.2 O168.06 Si60.2'

_chemical_formula_weight          7099.78

loop_
_atom_type_symbol
_atom_type_description
_atom_type_number_in_cell
_atom_type_scat_dispersion_real
_atom_type_scat_dispersion_imag
_atom_type_scat_source
H     H         6.00     .000     .000 WinCSD
NA    Na        6.0      .000     .000 WinCSD
K     K        14.44     .000     .000 WinCSD
CA    Ca       42.00     .000     .000 WinCSD
SI    Si       60.00     .000     .000 WinCSD
O     O       168.00     .000     .000 WinCSD
F     F        16.00     .000     .000 WinCSD
#------------------ UNIT CELL INFORMATION -----------------------------------#

loop_
_symmetry_equiv_pos_as_xyz
' x, y, z'
' 1/2-x, y, -z'
'-x, -y, -z'
' 1/2+x, -y, z'

_symmetry_cell_setting            monoclinic
_symmetry_space_group_name_H-M    'P 1 2/a 1'

_cell_length_a                    31.024(1)
_cell_length_b                    19.553(1)
_cell_length_c                    7.1441(5)
_cell_angle_alpha                 90
_cell_angle_beta                  95.99(3)
_cell_angle_gamma                 90
_cell_volume                      4310.2(9)
_cell_formula_units_Z             1


#------------------ CRYSTAL INFORMATION -------------------------------------#


#------------------ DATA COLLECTION INFORMATION -----------------------------#

_cell_measurement_temperature          293.0
_diffrn_radiation_type                   'electron'
_diffrn_radiation_probe                  electron

_diffrn_radiation_wavelength          0.025100
_diffrn_measurement_device               'TEM with beam precession'
_diffrn_measurement_device_type          
; JEOL GEM 2010 with LaB6 source and equipped with Nanomegas Spinningstar
;

_diffrn_reflns_number             6809
_diffrn_reflns_av_R_equivalents   2454


_diffrn_reflns_limit_h_min          -25
_diffrn_reflns_limit_h_max           25
_diffrn_reflns_limit_k_min          -15
_diffrn_reflns_limit_k_max           15
_diffrn_reflns_limit_l_min           -5
_diffrn_reflns_limit_l_max            5
_diffrn_reflns_theta_min          ?
_diffrn_reflns_theta_max          0.8


_reflns_threshold_expression     'Fo > 4\s(Fo)'

#------------------ COMPUTER PROGRAMS USED ----------------------------------#


_computing_structure_refinement   'WinCSD'


#------------------ REFINEMENT INFORMATION ----------------------------------#


_refine_ls_structure_factor_coef  F
_refine_ls_matrix_type            fullcycle


_refine_ls_number_parameters      323

_refine_ls_R_factor_all           ?
_refine_ls_R_factor_gt            0.336
_refine_ls_wR_factor_all          ?

_refine_ls_goodness_of_fit_ref    8.7

#------------------ ATOMIC TYPES, COORDINATES AND THERMAL PARAMETERS --------#

loop_
_atom_site_label
_atom_site_type_symbol
_atom_site_fract_x
_atom_site_fract_y
_atom_site_fract_z
_atom_site_thermal_displace_type
_atom_site_B_iso_or_equiv
_atom_site_symmetry_multiplicity
_atom_site_occupancy
K1   K   0.25       0.427(3)   0.5        Biso 7.1(15)   2         1.0
K2   K   0.162(1)   0.666(2)   0.452(5)   Biso 3.5(12)   4       0.90(7)
K3   K   0.055(2)   0.741(3)   0.907(6)   Biso 7.7(17)   4       0.89(8)
K4   K   0.25       0.235(2)   0          Biso 4.1(11)   2         1.0
K5   K   0.25       0.583(3)   0          Biso 5.3(12)   2         1.0
K6   K   0.250(5)   0.046(10)  0.253(9)   Biso 11.4(76)  4       0.32(7)
Ca1  CA  0.051(1)   0.515(2)   0.150(4)   Biso 5.0(8)    4         1.0
Ca2  CA  0.0492(9)  0.518(2)   0.650(4)   Biso 3.2(7)    4         1.0
Ca3  CA  0.1204(9)  0.332(2)   0.689(4)   Biso 4.0(8)    4         1.0
Ca4  CA  0.1180(8)  0.332(2)   0.189(4)   Biso 2.7(7)    4         1.0
Ca5  CA  0.0620(8)  0.203(2)   0.901(4)   Biso 2.8(7)    4         1.0
Ca6  CA  0.0664(8)  0.204(2)   0.415(4)   Biso 2.4(6)    4         1.0
Ca7  CA  0.017(2)   0.064(2)   0.129(6)   Biso 5.7(17)   4       0.44(5)
Na1  NA  0.017(2)   0.064(2)   0.129(6)   Biso 5.7(17)   4       0.56(5)
Ca8  CA  0.0174(9)  0.070(2)   0.634(4)   Biso 3.4(11)   4       0.67(5)
Na2  NA  0.0174(9)  0.070(2)   0.634(4)   Biso 3.4(11)   4       0.33(5)
Ca9  CA  0.1841(7)  0.878(1)   0.213(3)   Biso 1.3(6)    4         1.0
Ca10 CA  0.1818(8)  0.879(1)   0.713(3)   Biso 1.8(6)    4         1.0
Ca11 CA  0.1376(9)  0.027(2)   0.946(4)   Biso 2.3(10)   4       0.78(6)
Na3  NA  0.1376(9)  0.027(2)   0.946(4)   Biso 2.3(10)   4       0.22(6)
Ca12 CA  0.1351(8)  0.026(2)   0.442(4)   Biso 2.5(10)   4       0.60(5)
Na4  NA  0.1351(8)  0.026(2)   0.442(4)   Biso 2.5(10)   4       0.40(5)
Si1  SI  0.203(1)   0.405(2)   0.953(6)   Biso 3.7(10)   4         1.0
Si2  SI  0.156(2)   0.493(2)   0.235(6)   Biso 4.8(11)   4         1.0
Si3  SI  0.155(1)   0.496(2)   0.669(5)   Biso 3.0(10)   4         1.0
Si4  SI  0.131(2)   0.597(3)   0.955(7)   Biso 6.9(14)   4         1.0
Si5  SI  0.1790(9)  0.730(2)   0.961(4)   Biso 1.5(7)    4         1.0
Si6  SI  0.248(2)   0.752(2)   0.712(6)   Biso 4.2(10)   4         1.0
Si7  SI  0.199(1)   0.262(2)   0.483(5)   Biso 3.7(10)   4         1.0
Si8  SI  0.157(2)   0.173(3)   0.179(7)   Biso 8.1(15)   4         1.0
Si9  SI  0.1541(9)  0.169(2)   0.740(4)   Biso 1.4(7)    4         1.0
Si10 SI  0.048(1)   0.661(2)   0.372(5)   Biso 3.7(10)   4         1.0
Si11 SI  0.096(2)   0.801(2)   0.413(6)   Biso 5.0(11)   4         1.0
Si12 SI  0.075(1)   0.913(2)   0.124(5)   Biso 3.6(10)   4         1.0
Si13 SI  0.0722(9)  0.914(2)   0.684(4)   Biso 2.7(7)    4         1.0
Si14 SI  0.027(1)   0.360(2)   0.385(5)   Biso 2.2(9)    4         1.0
Si15 SI  0.022(1)   0.372(2)   0.935(5)   Biso 3.9(10)   4         1.0
O1   O   0.25       0.372(4)   0          Biso 8.8(73)   2         1.0
O2   O   0.173(1)   0.335(2)   0.934(5)   Biso 8.3(23)   4         1.0
O3   O   0.195(1)   0.446(2)   0.155(5)   Biso 5.1(17)   4         1.0
O4   O   0.189(1)   0.447(2)   0.777(4)   Biso 9.1(55)   4         1.0
O5   O   0.1121(8)  0.4529(9)  0.219(3)   Biso 4.3(15)   4         1.0
O6   O   0.111(1)   0.458(1)   0.679(4)   Biso 1.1(10)   4         1.0
O7   O   0.167(1)   0.510(2)   0.453(3)   Biso 7.8(22)   4         1.0
O8   O   0.153(1)   0.569(1)   0.144(3)   Biso 2.0(11)   4         1.0
O9   O   0.156(1)   0.573(1)   0.761(4)   Biso 5.6(17)   4         1.0
O10  O   0.081(1)   0.579(1)   0.930(5)   Biso 9.3(24)   4         1.0
O11  O   0.134(1)   0.684(2)   0.963(7)   Biso 9.2(56)   4         1.0
O12  O   0.209(1)   0.745(2)   0.144(4)   Biso 9.2(33)   4         1.0
O13  O   0.207(1)   0.710(2)   0.781(5)   Biso 8.0(22)   4         1.0
O14  O   0.25       0.721(2)   0.5        Biso 8.4(54)   2         1.0
O15  O   0.249(1)   0.834(2)   0.280(5)   Biso 1.7(10)   4         1.0
O16  O   0.160(1)   0.810(1)   0.965(3)   Biso 4.5(16)   4         1.0
O17  O   0.25       0.280(1)   0.5        Biso 5.5(24)   2         1.0
O18  O   0.193(1)   0.213(1)   0.305(5)   Biso 3.9(15)   4         1.0
O19  O   0.199(1)   0.208(2)   0.661(4)   Biso 5.3(17)   4         1.0
O20  O   0.169(1)   0.328(1)   0.426(4)   Biso 9.3(29)   4         1.0
O21  O   0.112(1)   0.213(1)   0.174(5)   Biso 1.7(12)   4         1.0
O22  O   0.115(1)   0.218(1)   0.683(4)   Biso 1.8(12)   4         1.0
O23  O   0.159(1)   0.088(1)   0.194(4)   Biso 8.9(23)   4         1.0
O24  O   0.152(1)   0.093(1)   0.690(4)   Biso 9.0(29)   4         1.0
O25  O   0.171(1)   0.175(1)   0.960(5)   Biso 4.2(16)   4         1.0
O26  O   0.081(1)   0.722(1)   0.400(4)   Biso 4.7(16)   4         1.0
O27  O   0.068(1)   0.585(1)   0.400(5)   Biso 4.0(15)   4         1.0
O28  O   0.148(1)   0.814(2)   0.460(5)   Biso 9.3(24)   4         1.0
O29  O   0.074(1)   0.838(1)   0.583(4)   Biso 6.5(19)   4         1.0
O30  O   0.074(1)   0.835(2)   0.228(5)   Biso 5.4(17)   4         1.0
O31  O   0.066(1)   0.887(1)   0.907(3)   Biso 5.4(17)   4         1.0
O32  O   0.0294(9)  0.947(1)   0.134(4)   Biso 5.1(17)   4         1.0
O33  O   0.028(1)   0.953(1)   0.631(5)   Biso 4.2(15)   4         1.0
O34  O   0.119(1)   0.949(1)   0.189(5)   Biso 6.0(18)   4         1.0
O35  O   0.116(1)   0.950(2)   0.692(5)   Biso 6.1(18)   4         1.0
O36  O   0.015(1)   0.663(1)   0.188(3)   Biso 9.3(45)   4         1.0
O37  O   0.015(1)   0.675(1)   0.545(5)   Biso 7.4(22)   4         1.0
O38  O   0.029(1)   0.450(2)   0.879(4)   Biso 2.9(13)   4         1.0
O39  O   0.024(1)   0.444(1)   0.395(5)   Biso 1.3(8)    4         1.0
O40  O   0.066(1)   0.322(1)   0.917(4)   Biso 6.2(18)   4         1.0
O41  O   0.071(1)   0.323(1)   0.440(5)   Biso 2.4(13)   4         1.0
O42  O   0.036(1)   0.370(1)   0.160(5)   Biso 3.9(15)   4         1.0
O43  O   0.067(1)   0.081(1)   0.365(4)   Biso 9.4(26)   4         1.0
O44  O   0.070(1)   0.082(1)   0.874(5)   Biso 3.4(14)   4         1.0
F1   F   0.020(1)   0.188(1)   0.171(4)   Biso 9.4(25)   4         1.0
F2   F   0.015(1)   0.185(2)   0.657(4)   Biso 6.8(20)   4         1.0
F3   F   0.192(1)   0.953(1)   0.465(4)   Biso 7.6(20)   4         1.0
F4   F   0.201(1)   0.949(1)   0.967(4)   Biso 8.0(22)   4         1.0
W1   O   0.25       0.578(2)   0.5        Biso 7.0(55)   2      0.90(2)

# Denisovite from Rietveld refinement, 20-03-2016
data_Denisovit_from_XRPD
_database_code_depnum_ccdc_archive 'CCDC 1532656'

_pd_block_diffractogram_id    Denisovit_from_Rietveld

_chemical_name_mineral 'Denisovite'
_chemical_name_common             'denisovite'    
                               
_chemical_formula_structural       
'K14.44 (Ca42 Na6) Si60 (O,OH)162 F16 (O,OH)8 (H2O)2'
_chemical_formula_analytical       
'K14.76 (Ca38.76 Na6.2 Mn1.04 Fe0.76 Al1.08) Si60.2 O162 (F16 O2.06 OH2.0) 2H2O'
_chemical_formula_sum              
'Al1.08 Ca38.76 F16 Fe0.76 H6 K14.76 Mn1.04 Na6.2 O168.06 Si60.2'


_cell_length_a  31.0964(8)
_cell_length_b  19.5701(5)
_cell_length_c  7.21526(12)
_cell_angle_alpha 90
_cell_angle_beta  96.6669(6)
_cell_angle_gamma 90
_cell_volume 4361.23(18)
_symmetry_space_group_name_H-M 'P 1 2/a 1'

#------------------ DATA COLLECTION INFORMATION -----------------------------#

_cell_measurement_temperature          293.0
_diffrn_radiation_type                   CuKa

_diffrn_radiation_wavelength          1.5406           
      
_diffrn_reflns_limit_h_max           30        
_diffrn_reflns_limit_k_max           19
_diffrn_reflns_limit_l_max           7
_diffrn_reflns_theta_min          ?
_diffrn_reflns_theta_max          50

#------------------ REFINEMENT INFORMATION
_refine_ls_number_parameters      288
_refine_ls_R_factor_all           0.174    
_refine_ls_wR_factor_all          0.158

_refine_ls_goodness_of_fit_ref    2.17


loop_
_symmetry_equiv_pos_as_xyz
 '-x, -y, -z'
 '-x+1/2, y, -z'
 'x, y, z'
 'x+1/2, -y, z'
loop_
_atom_site_label
_atom_site_type_symbol
_atom_site_symmetry_multiplicity
_atom_site_fract_x
_atom_site_fract_y
_atom_site_fract_z
_atom_site_occupancy
_atom_site_B_iso_or_equiv
K1 K   2 0.25 0.4295(12) 0.5 0.775(17) 6
K2 K   4 0.15708(47) 0.66153(60) 0.45455(95) 1.000(13) 6
K3 K   4 0.05723(48) 0.75018(68) 0.90605(99) 1.000(12) 6
K4 K   2 0.25 0.24265(87) 0 0.935(17) 6
K5 K   2 0.25 0.5857(14) 0 0.677(18) 6
K6 K   4 0.26042(59) 0.05335(78) 0.2904(20) 0.799(12) 6
Ca1 CA   4 0.05474(41) 0.51434(49) 0.1374(10) 1 3
Ca2 CA   4 0.05033(45) 0.51391(51) 0.65198(99) 1 3
Ca3 CA   4 0.12154(43) 0.33951(51) 0.6683(11) 1 3
Ca4 CA   4 0.11724(39) 0.33942(53) 0.2034(11) 1 3
Ca5 CA   4 0.06269(40) 0.20077(50) 0.89550(96) 1 3
Ca6 CA   4 0.06524(43) 0.20536(50) 0.41229(97) 1 3
Ca7 CA   4 0.02746(49) 0.06611(65) 0.1222(12) 0.44 3
Na1 NA   4 0.02746(49) 0.06611(65) 0.1222(12) 0.56 3
Ca8 CA   4 0.01970(47) 0.06654(58) 0.6338(12) 0.67 3
Na2 NA   4 0.01970(47) 0.06654(58) 0.6338(12) 0.33 3
Ca9 CA   4 0.18552(42) 0.88377(51) 0.20437(92) 1 3
Ca10 CA   4 0.18296(44) 0.87960(54) 0.72061(91) 1 3
Ca11 CA   4 0.13482(43) 0.02877(59) 0.9646(11) 0.78 3
Na3 NA   4 0.13482(43) 0.02877(59) 0.9646(11) 0.22 3
Ca12 CA   4 0.14048(50) 0.02979(60) 0.4314(12) 0.6 3
Na4 NA   4 0.14048(50) 0.02979(60) 0.4314(12) 0.4 3
Si1 SI   4 0.20542(28) 0.40833(40) 0.96642(81) 1 3
Si2 SI   4 0.15780(27) 0.49383(42) 0.23054(96) 1 3
Si3 SI   4 0.16510(27) 0.49647(39) 0.6669(10) 1 3
Si4 SI   4 0.13375(26) 0.59496(42) 0.93322(83) 1 3
Si5 SI   4 0.17911(27) 0.72863(40) 0.97002(83) 1 3
Si6 SI   4 0.25153(26) 0.74094(39) 0.7177(11) 1 3
Si7 SI   4 0.20268(28) 0.26109(40) 0.46651(82) 1 3
Si8 SI   4 0.15998(27) 0.17874(38) 0.1794(10) 1 3
Si9 SI   4 0.16047(28) 0.17296(42) 0.71683(94) 1 3
Si10 SI   4 0.05258(28) 0.66414(42) 0.39424(84) 1 3
Si11 SI   4 0.09456(26) 0.80639(43) 0.42207(84) 1 3
Si12 SI   4 0.07251(27) 0.91231(39) 0.13631(94) 1 3
Si13 SI   4 0.07017(26) 0.90571(40) 0.69046(94) 1 3
Si14 SI   4 -0.02091(27) 0.63758(40) 0.64290(96) 1 3
Si15 SI   4 -0.01917(26) 0.63839(40) 0.07847(99) 1 3
O1 O   2 0.25 0.36977(96) 1 1 3
O2 O   4 0.16868(48) 0.34847(78) 0.9283(21) 1 3
O3 O   4 0.20302(40) 0.45958(62) 0.1647(14) 1 3
O3_Du O   4 0.20302(40) 0.45958(62) 1.1647(14) 0.01 3
O4 O   4 0.20345(43) 0.45707(63) 0.7825(15) 1 3
O5 O   4 0.11433(46) 0.45010(82) 0.1876(21) 1 3
O6 O   4 0.12426(46) 0.44385(86) 0.6604(23) 1 3
O7 O   4 0.17415(60) 0.50431(86) 0.4494(12) 1 3
O8 O   4 0.15036(54) 0.56401(56) 0.1372(16) 1 3
O8_Du O   4 0.15036(54) 0.56401(56) 1.1372(16) 0.01 3
O9 O   4 0.15771(49) 0.57130(58) 0.7500(15) 1 3
O10 O   4 0.08109(41) 0.5834(11) 0.8977(20) 1 3
O11 O   4 0.14036(44) 0.67698(52) 0.9407(18) 1 3
O12 O   4 0.20359(39) 0.71942(77) 1.1863(13) 1 3
O12_Du O   4 0.29641(39) 0.71942(77) 0.8137(13) 0.01 3
O13 O   4 0.20937(35) 0.70885(73) 0.8043(15) 1 3
O14 O   2 0.25 0.7063(12) 0.5 1 3
O15 O   4 0.25065(72) 0.82790(62) 0.7280(27) 1 3
O16 O   4 0.16249(67) 0.81386(63) 0.9450(20) 1 3
O17 O   2 0.25 0.2897(10) 0.5 1 3
O18 O   4 0.20220(41) 0.20877(63) 0.2814(16) 1 3
O19 O   4 0.19785(42) 0.22235(62) 0.6714(15) 1 3
O20 O   4 0.17322(51) 0.33010(71) 0.4150(22) 1 3
O21 O   4 0.12104(47) 0.23503(79) 0.1636(25) 1 3
O22 O   4 0.11440(45) 0.21067(95) 0.6511(21) 1 3
O23 O   4 0.14803(57) 0.10173(65) 0.2499(22) 1 3
O24 O   4 0.16900(64) 0.10360(58) 0.5971(22) 1 3
O25 O   4 0.16437(66) 0.17600(82) 0.9492(11) 1 3
O25_Du O   4 0.16437(66) 0.17600(82) -0.0508(11) 0.01 3
O26 O   4 0.08520(47) 0.72796(51) 0.3947(18) 1 3
O27 O   4 0.08454(61) 0.59780(71) 0.4179(19) 1 3
O28 O   4 0.14861(41) 0.8201(11) 0.4540(20) 1 3
O29 O   4 0.07684(50) 0.83025(58) 0.6193(14) 1 3
O30 O   4 0.06690(52) 0.84128(57) 0.2460(16) 1 3
O31 O   4 0.07365(58) 0.88866(87) 0.9173(12) 1 3
O31_Du O   4 0.07365(58) 0.88866(87) -0.0827(12) 0.01 3
O32 O   4 0.02600(47) 0.95543(88) 0.1367(20) 1 3
O33 O   4 0.02332(47) 0.93690(89) 0.6047(23) 1 3
O34 O   4 0.11637(50) 0.96139(85) 0.2035(21) 1 3
O35 O   4 0.11088(50) 0.96071(82) 0.6743(20) 1 3
O36 O   4 0.02260(39) 0.67205(82) 0.1830(15) 1 3
O37 O   4 0.02190(35) 0.66869(71) 0.5596(16) 1 3
O38 O   4 -0.02444(71) 0.55578(63) 0.1125(22) 1 3
O39 O   4 -0.01962(74) 0.55618(63) 0.5900(23) 1 3
O40 O   4 -0.06330(47) 0.68432(87) 0.1201(21) 1 3
O41 O   4 -0.06378(46) 0.68218(93) 0.5759(21) 1 3
O42 O   4 -0.01125(59) 0.65233(93) -0.1336(12) 1 3
O42_Du O   4 -0.01125(59) 0.65233(93) 0.8664(12) 0.01 3
O43 O   4 0.07276(80) 0.0765(12) 0.4090(22) 1 3
O44 O   4 0.06643(81) 0.0842(13) 0.9202(22) 1 3
O44_Du O   4 0.06643(81) 0.0842(13) -0.0798(22) 0.01 3
F1 F   4 0.01438(90) 0.1944(10) 0.1495(21) 1 3
F2 F   4 0.02203(96) 0.1818(12) 0.6231(22) 1 3
F3 F   4 0.20422(85) 0.9658(11) 0.4949(20) 1 3
F4 F   4 0.21619(83) 0.9449(11) 0.9670(20) 1 3
O1w O   2 0.25 0.5655(22) 0.5 0.9 3
