# Supplementary material for: The structure of denisovite, a fibrous nanocrystalline polytypic disordered ‘very complex’ silicate, studied by a synergistic multi-disciplinary approach employing methods of electron crystallography and X-ray powder diffraction
Source: IUCrJ. 2017 Mar 8;4(Pt 3):223–42. doi: 10.1107/S2052252517002585 (PMC5414397; doi:10.1107/S2052252517002585)
Supplement: Supplementary file 2 [file m-04-00223-denisovite_from_EDTsup2.hkl]

data_denisovite_from_EDT

loop_
 _symmetry_equiv_pos_as_xyz
 ' x, y, z'
 ' 1/2-x, y, -z'
 '-x, -y, -z'
 ' 1/2+x, -y, z'

_symmetry_cell_setting            monoclinic
_symmetry_space_group_name_H-M    'P 1 2/a 1'

_cell_length_a                    31.024(1)
_cell_length_b                    19.553(1)
_cell_length_c                    7.1441(5)
_cell_angle_alpha                 90
_cell_angle_beta                  95.99(3)
_cell_angle_gamma                 90
_cell_volume                      4310.2(9)
_cell_formula_units_Z             1

loop_
 _refln_index_h
 _refln_index_k
 _refln_index_l
 _refln_F_obs
 _refln_F_calc
 _refln_F_sigma                                  
     2   0   0     47.9     70.4     5.35
     4   0   0     62.2     82.6     8.43
     6   0   0     71.9     70.1    12.10
     8   0   0     86.2     76.0    17.55
    10   0   0     89.7    103.5     5.33
    12   0   0     38.6     30.2     7.63
    14   0   0     23.1     17.8     1.63
    16   0   0     72.1     63.6     3.81
    18   0   0     41.8     27.6     1.59
    20   0   0     12.3       .0     3.11
    22   0   0     68.4     73.0    11.13
    24   0   0     13.0     13.6      .82
     0   1   0     20.6       .0    12.22
     1   1   0     21.3     10.1     4.03
     2   1   0     35.6      7.9     8.79
     3   1   0     62.9     56.2     2.01
     4   1   0     49.4     36.7     6.60
     5   1   0     19.7       .0     5.28
     6   1   0     39.7      6.2     4.92
     7   1   0     18.1      3.2     2.22
     8   1   0     12.6     18.8      .69
     9   1   0     69.0     46.3     3.67
    10   1   0     60.9     42.9    12.37
    11   1   0     88.7     67.6     7.96
    12   1   0     45.6     31.0     6.15
    13   1   0     12.2     13.7     1.74
    14   1   0     33.0     40.7     4.86
    15   1   0     18.6      6.4     3.84
    16   1   0     24.3     26.8     1.14
    17   1   0     14.5       .0     5.09
    18   1   0     29.8     26.8     2.86
    19   1   0     28.7     28.3     1.87
    20   1   0     22.7       .0     7.43
    21   1   0     28.5     30.0     2.11
    22   1   0     12.2     15.0     2.99
    23   1   0     21.5     17.2      .77
    24   1   0     22.5     14.9      .58
    25   1   0     20.0     18.5      .94
     0   2   0     40.0     19.2     1.27
     1   2   0     36.6     51.7     5.48
     2   2   0     35.6     62.6      .83
     3   2   0     12.4     17.3      .82
     4   2   0     25.3     17.5     1.70
     5   2   0     39.3     23.6     4.35
     6   2   0     50.9     71.6      .83
     7   2   0     39.0     20.4     5.16
     8   2   0     63.8     33.3     7.66
     9   2   0     85.0     75.8     2.15
    10   2   0     73.7     32.9    10.93
    11   2   0     89.4     76.6     8.80
    12   2   0     50.8     35.9     9.13
    13   2   0     46.6     37.1     5.45
    14   2   0     41.5       .0    19.11
    15   2   0     49.9     41.6     6.32
    16   2   0     29.5     31.7     1.17
    17   2   0     34.0     30.5     3.50
    18   2   0     16.4     15.9     1.59
    19   2   0     13.5      4.4     1.61
    20   2   0     12.5       .3     2.22
    21   2   0     14.6     25.6     1.03
    22   2   0     21.8     15.6     1.17
    23   2   0     21.1     16.8     1.20
    24   2   0      4.0       .0     1.43
    25   2   0     10.4     18.4     1.31
     0   3   0     31.2     46.7     3.01
     1   3   0     31.1     33.1     1.47
     2   3   0     29.5     30.6     3.61
     3   3   0     52.5     48.8     7.45
     4   3   0     48.7     13.2     5.56
     5   3   0     16.1      2.3      .93
     6   3   0     14.4     14.8     2.23
     7   3   0      9.9      4.6     1.17
     8   3   0     66.3    114.8     6.78
     9   3   0     58.6     73.2     2.64
    10   3   0     39.3     47.0      .83
    11   3   0     36.6     45.5     1.02
    12   3   0     49.2     64.5     5.49
    13   3   0     41.4     35.0     5.21
    14   3   0     24.8       .0    10.58
    15   3   0     32.3     37.8     6.13
    16   3   0     15.3      6.7     2.31
    17   3   0     20.9       .0     6.43
    18   3   0     28.6     24.3      .58
    19   3   0     28.2       .0     7.68
    20   3   0     32.6     36.3     3.05
    21   3   0     21.7      2.0     5.01
    22   3   0      4.4       .0     1.82
    23   3   0     12.8      5.7     3.05
    24   3   0     14.3     13.5     1.69
    25   3   0     18.2     14.0     3.20
     0   4   0     22.7     11.8     3.41
     1   4   0     41.9     33.4     6.59
     2   4   0     56.1     31.2      .83
     3   4   0     29.1     22.9      .83
     4   4   0     20.7      5.9     3.12
     5   4   0     42.2     30.5     7.76
     6   4   0     66.2     40.5      .83
     7   4   0     77.0     72.5     1.16
     8   4   0     13.5      2.4     2.42
     9   4   0     71.8     53.1    16.64
    10   4   0     33.1     31.9     3.26
    11   4   0     34.5     33.3      .83
    12   4   0     49.3       .0    13.25
    13   4   0     31.7       .0    12.81
    14   4   0     10.9      1.0     1.99
    15   4   0     10.2     12.7      .82
    16   4   0      6.6       .0     2.31
    17   4   0      5.4      4.7     1.17
    18   4   0      5.8     12.7     1.40
    19   4   0     28.0      4.3     1.17
    20   4   0     31.3     39.7     5.20
    21   4   0     13.4     10.8     1.43
    22   4   0     10.2       .0     2.58
    23   4   0     15.1       .0     4.86
    24   4   0      7.6      7.2     1.54
     0   5   0     27.5       .0     9.71
     1   5   0     11.1      7.2     2.70
     2   5   0     39.2     23.4     6.56
     3   5   0     48.0     42.4     5.75
     4   5   0     19.4      7.1     2.88
     5   5   0     25.1     19.5     1.88
     6   5   0     38.1     33.5     2.70
     7   5   0     26.1       .0    10.61
     8   5   0     79.6     72.3    13.85
     9   5   0     13.0     14.9      .83
    10   5   0     15.0      5.9     2.35
    11   5   0     19.3     12.9     3.80
    12   5   0     18.6       .0     4.67
    13   5   0     14.0      4.3      .83
    14   5   0     10.5       .0     4.98
    15   5   0     14.7       .0     4.30
    16   5   0       .7       .0     1.17
    17   5   0     30.3       .0     7.76
    18   5   0     26.9     24.2      .83
    19   5   0     12.2     12.4     2.39
    20   5   0     16.9     15.0     1.62
    21   5   0      1.4       .0     1.17
    22   5   0      8.6     15.3     1.33
    23   5   0     14.3     16.0      .82
    24   5   0      7.3      3.8     1.17
     0   6   0     27.7       .0     8.90
     1   6   0     76.9     68.2     9.15
     2   6   0     38.6     47.7     2.09
     3   6   0     33.9     34.2     4.28
     4   6   0     81.4     87.4    11.98
     5   6   0     36.9     37.8      .83
     6   6   0     63.5     75.2    13.63
     7   6   0     53.4     68.0      .93
     8   6   0     27.6     20.6     3.15
     9   6   0      9.7      1.2     2.26
    10   6   0     49.0     50.9     6.23
    11   6   0     23.9     25.4      .83
    12   6   0      9.6     11.1      .82
    13   6   0      7.9     10.0      .82
    14   6   0     16.6      3.5     2.42
    15   6   0     25.4       .0     9.04
    16   6   0     48.4       .0    12.83
    17   6   0     20.7     34.5     4.01
    18   6   0     26.5     39.2     1.95
    19   6   0     16.2     16.8     1.52
    20   6   0      7.2       .0     2.53
    21   6   0      5.2       .5     1.17
    22   6   0      5.0      7.1     1.17
    23   6   0      7.4       .0     3.30
     0   7   0     41.7       .0    19.82
     1   7   0     61.4     69.3     5.10
     2   7   0     90.8    115.9      .83
     3   7   0     51.3     39.6     2.07
     4   7   0     14.3      1.7     1.17
     5   7   0     60.2       .0    15.55
     6   7   0     20.5      2.9     3.61
     7   7   0     17.2     11.0      .83
     8   7   0     23.6       .0    10.31
     9   7   0      6.4       .0     1.63
    10   7   0     22.5     16.0      .83
    11   7   0     18.7     17.7     2.90
    12   7   0     20.4       .0    12.48
    13   7   0      9.3      1.4      .83
    14   7   0      6.9      3.1      .82
    15   7   0     15.5     17.7      .82
    16   7   0      9.3      7.4     1.91
    17   7   0     22.0       .0     6.50
    18   7   0     23.1     26.7      .82
    19   7   0     23.5     27.8     4.01
    21   7   0     11.0     12.3     1.17
    22   7   0     17.3       .0     5.13
    23   7   0      2.5       .0     1.17
     0   8   0     34.2       .0    13.74
     1   8   0     51.0     42.9     4.27
     2   8   0     50.2     47.9    10.01
     3   8   0     25.2     31.2     3.21
     4   8   0     20.6     29.7     3.55
     5   8   0     24.6       .0     6.22
     6   8   0      8.7     12.6      .90
     7   8   0     25.4     27.9      .83
     8   8   0     31.5     26.9     2.74
     9   8   0     13.9      4.2     1.82
    10   8   0     18.2      9.8     2.89
    11   8   0     35.9     25.7     1.14
    12   8   0     12.3      8.8     2.93
    13   8   0     16.3     18.4     1.83
    14   8   0     23.7     21.2      .83
    15   8   0     11.9     19.2     2.10
    16   8   0     13.2      7.0     1.27
    17   8   0     20.1     22.2      .83
    18   8   0      8.0      4.5      .83
    19   8   0     21.0     26.8     3.05
    20   8   0     10.9     10.3      .89
    21   8   0     10.4     10.8     1.17
    22   8   0     25.0     34.7     1.17
     0   9   0      7.1       .0     2.90
     1   9   0      6.8      8.6     1.17
     2   9   0      8.9      3.7     1.67
     3   9   0     15.9      3.5     3.66
     4   9   0     33.4       .0     9.01
     5   9   0     36.4     42.7     2.06
     6   9   0     13.7     16.3      .83
     7   9   0     28.4     46.1     2.20
     8   9   0      9.7       .0     3.54
     9   9   0     20.0     31.7     1.14
    10   9   0     18.2     21.8     1.48
    11   9   0     18.7     11.0     3.24
    12   9   0      5.7     13.3      .90
    13   9   0      5.2      8.1     1.17
    14   9   0     16.3     19.9     3.89
    15   9   0     44.0     34.4     1.60
    16   9   0     28.9     29.0     2.15
    17   9   0     10.7      3.4     2.02
    18   9   0     12.8     13.4     1.84
    19   9   0     12.6     17.9      .83
    20   9   0      9.2       .0     3.40
     0  10   0      6.1      6.2     1.17
     1  10   0      8.8       .0     6.25
     2  10   0     12.7       .4     1.08
     3  10   0     23.1     29.1     3.38
     4  10   0     24.8     34.1     2.13
     5  10   0     14.4       .0     3.84
     6  10   0     27.8     18.7     1.99
     7  10   0     48.5     51.4     1.45
     8  10   0     40.3     43.3     5.34
     9  10   0     21.5     16.1      .84
    10  10   0     20.8     15.2     2.74
    11  10   0      9.1      4.8     1.14
    12  10   0     15.6     19.8      .83
    13  10   0     29.1     44.4      .83
    14  10   0     29.9     39.5     2.21
    15  10   0     28.0     28.7     1.18
    16  10   0      3.7       .0     1.17
    17  10   0     12.7      5.9     1.17
    18  10   0     12.5       .0     3.72
    19  10   0      4.4       .0     1.17
     0  11   0      7.9      6.0     1.09
     1  11   0      7.6      4.3      .81
     2  11   0      9.7     24.3     1.93
     3  11   0     11.4       .0     4.30
     4  11   0     17.7       .0     6.15
     5  11   0      9.4     12.2      .82
     6  11   0      4.9       .9     1.17
     7  11   0     16.9     21.0     1.07
     8  11   0      7.8       .0     2.54
     9  11   0      9.6      8.9     1.17
    10  11   0     11.1      5.3     2.64
    11  11   0     25.9     28.0     2.16
    12  11   0     21.0     17.7     3.01
    13  11   0     18.6     20.4     3.63
    14  11   0      9.0       .0     2.54
    15  11   0      9.7       .0     4.37
    16  11   0     14.5     18.8     1.37
    17  11   0      3.8       .0     3.17
    18  11   0     11.6      7.5      .96
     0  12   0     32.1     27.3     1.17
     1  12   0      9.6      1.9     1.17
     2  12   0     11.4      7.5     1.76
     3  12   0     16.6     12.2      .82
     4  12   0     12.6      9.8      .83
     5  12   0     13.9       .0     6.07
     6  12   0      8.6      7.3     1.59
     7  12   0     10.7      9.2      .82
     8  12   0      9.8       .0     2.44
     9  12   0     30.8       .0    12.05
    10  12   0     48.2     42.5     7.38
    11  12   0     24.7     15.0     1.17
    12  12   0     34.1     32.4     3.06
    13  12   0     14.2     13.5     2.55
    14  12   0     10.9     22.3     1.13
    15  12   0      5.6      1.9     1.17
    16  12   0      5.3       .0     2.32
     0  13   0     40.2     52.2     1.17
     1  13   0      9.9       .0     3.87
     2  13   0     22.5     17.2      .83
     3  13   0     22.8       .0     7.11
     4  13   0     18.6     14.8      .83
     5  13   0     72.7       .0    30.41
     6  13   0     19.7     27.4     3.69
     7  13   0      7.9       .0     3.17
     8  13   0      8.1       .0     2.64
     9  13   0      7.7       .0     3.98
    10  13   0     11.5     11.0     1.17
    11  13   0      5.6      1.8     1.17
    12  13   0     10.4       .0     4.85
    13  13   0     11.4      6.7     2.60
    14  13   0     15.6      6.8     1.01
     0  14   0      4.6       .0     1.17
     1  14   0     34.9     27.6     1.04
     2  14   0      7.0       .0     2.70
     3  14   0     12.8       .0     3.76
     4  14   0     17.5     15.1      .83
     5  14   0      7.5      8.2      .82
     6  14   0      8.1      5.6      .83
     7  14   0     12.7       .0     3.36
     8  14   0      5.4       .0     1.91
     9  14   0     20.0     14.6     3.24
    10  14   0      6.3      2.0     1.17
    11  14   0     10.6       .0     2.83
     1  15   0     16.5     11.0     4.12
     2  15   0     13.3     10.3     2.17
     3  15   0      6.3      9.5     1.17
     4  15   0      5.4       .0     2.02
     5  15   0     16.7     19.5     3.78
     6  15   0      4.6       .0     4.14
   -24   0   1      4.0      5.2      .83
   -20   0   1      5.1      8.3      .81
   -18   0   1      5.9      1.2     1.02
   -16   0   1      8.7     15.2     1.80
   -14   0   1      5.2     19.5     1.17
   -12   0   1      7.7       .0     3.25
   -10   0   1     10.6       .0     2.68
    -8   0   1      6.4      3.5      .92
    -6   0   1     13.7     21.1     1.24
    -4   0   1     16.9     16.4     2.19
    -2   0   1     22.1       .0     9.08
     0   0   1     10.9       .0     4.82
     2   0   1     23.5     24.9     5.25
     4   0   1     15.8     22.5      .99
     6   0   1     11.7      9.4     1.41
     8   0   1      8.8       .0     3.36
    10   0   1      9.1      8.4     1.17
    12   0   1     13.6       .0     4.34
    14   0   1      6.1       .0     2.11
    16   0   1      7.7     11.8      .97
    20   0   1      5.7       .7      .82
    22   0   1      4.0      8.8      .81
    24   0   1      2.8       .0     1.10
   -25   1   1      3.7       .0     1.36
   -24   1   1      5.0      5.6      .82
   -23   1   1      5.2      1.0      .69
   -22   1   1      5.9      8.1      .81
   -21   1   1      6.0     11.5      .81
   -20   1   1      7.4     12.2     1.17
   -19   1   1      9.9      4.7      .81
   -18   1   1      9.2      9.7      .92
   -17   1   1      5.7       .0     1.74
   -16   1   1     13.7     11.8      .69
   -15   1   1      8.0      7.9     1.08
   -14   1   1     19.1     12.6     1.98
   -13   1   1     22.7     37.6     3.04
   -12   1   1     28.0       .0    11.39
   -11   1   1     18.9     18.0     1.71
   -10   1   1     12.8       .0     5.63
    -9   1   1     18.6     22.7     3.79
    -8   1   1     23.8     30.6     2.97
    -7   1   1     22.7     17.7     1.87
    -6   1   1     16.2     10.4     1.45
    -5   1   1     14.2      3.7     1.20
    -4   1   1     19.9     20.9      .86
    -3   1   1     23.7      7.7     2.56
    -2   1   1     18.6      6.0     2.10
    -1   1   1     10.8       .0     5.53
     0   1   1     10.7       .0     5.64
     1   1   1     15.6     13.5     1.13
     2   1   1     21.6     11.9     3.11
     3   1   1     20.5      9.0     4.13
     4   1   1     17.9     16.6     2.90
     5   1   1     14.7     22.8     2.36
     6   1   1     21.8     12.4      .83
     7   1   1     18.3       .0     6.04
     8   1   1     20.7      6.9     2.14
     9   1   1     24.4     18.5     2.17
    10   1   1     15.8       .0     4.30
    11   1   1     25.7     17.2     3.76
    12   1   1     27.5     15.2     5.57
    13   1   1     20.7     16.6     3.11
    14   1   1     13.2      4.0      .82
    15   1   1      8.5      3.2     1.17
    16   1   1      9.1       .6     2.11
    17   1   1      8.1      7.8     1.36
    18   1   1     10.8     18.5     1.17
    19   1   1      7.1      8.0      .82
    20   1   1      4.6      7.2     1.15
    21   1   1      4.8       .0     1.38
    22   1   1      5.4       .0     1.53
    23   1   1      3.4      2.9      .66
    24   1   1      4.2       .1      .64
    25   1   1      4.1      3.5      .82
   -25   2   1      4.4      1.3      .57
   -24   2   1      4.6      6.8     1.05
   -23   2   1      6.5      2.5     1.36
   -22   2   1      7.7       .0     1.95
   -21   2   1      3.3      9.5      .79
   -20   2   1     10.2     13.9     1.47
   -19   2   1     16.0     14.1     2.82
   -18   2   1      4.7       .0     1.67
   -17   2   1      7.0      7.7      .76
   -16   2   1     11.8       .0     3.39
   -15   2   1     13.6     11.1     2.73
   -14   2   1      7.7       .0     2.54
   -13   2   1      5.3      5.6      .57
   -12   2   1     15.1     18.5     2.61
   -11   2   1     16.0     13.2     1.01
   -10   2   1     14.1     24.9      .88
    -9   2   1     29.5     43.9     4.35
    -8   2   1     42.4     10.0     2.17
    -7   2   1     26.1     31.3     4.31
    -6   2   1     28.6     28.2     1.26
    -5   2   1     22.8     27.9     2.20
    -4   2   1     12.7     17.7      .83
    -3   2   1     10.5      4.3     2.40
    -2   2   1     17.3     13.5     1.58
    -1   2   1     13.5     21.0     1.24
     0   2   1     15.9     22.9      .82
     1   2   1     16.7      9.3      .83
     2   2   1     11.5      7.0      .83
     3   2   1     11.9      4.9      .83
     4   2   1     25.3      8.0     1.30
     5   2   1     30.7     23.0      .83
     6   2   1     36.1     25.7      .83
     7   2   1     41.1     61.0     2.50
     8   2   1     22.0      4.1     4.79
     9   2   1      9.9      2.6      .82
    10   2   1     12.0       .0     6.26
    11   2   1     13.0       .0     4.26
    12   2   1      4.6       .0     5.77
    13   2   1      9.7      6.3      .69
    14   2   1     16.9     27.3     1.41
    15   2   1     11.2       .0     9.77
    16   2   1      5.8       .8      .82
    17   2   1     11.4     15.5     2.14
    18   2   1     16.5     25.0     1.70
    19   2   1      7.7      2.8     1.35
    20   2   1     10.6      4.9     2.25
    21   2   1      8.7      9.5     1.79
    22   2   1      5.5       .0     1.59
    23   2   1      6.3      7.1      .83
    24   2   1      3.3       .0     1.00
   -25   3   1      5.8      4.6      .66
   -24   3   1      3.1       .0      .82
   -23   3   1      5.3      2.1      .67
   -22   3   1      5.8      4.0      .67
   -21   3   1      7.7      5.8      .82
   -20   3   1      5.0      7.4      .67
   -19   3   1      5.8       .0     1.75
   -18   3   1      9.0     16.1     1.47
   -17   3   1      9.9      1.4     1.53
   -16   3   1      7.5      1.9      .70
   -15   3   1      6.2      3.7      .82
   -14   3   1     12.0     14.5     1.19
   -13   3   1     17.7     25.7     2.69
   -12   3   1     21.6      6.5     1.17
   -11   3   1     19.6     27.2      .83
   -10   3   1     28.5     26.8     3.86
    -9   3   1     47.6     51.6     5.41
    -8   3   1     51.2     51.3     1.26
    -7   3   1     54.5     69.4     1.02
    -6   3   1     34.0      3.2      .83
    -5   3   1     13.4      7.8     2.06
    -4   3   1     14.5      3.4     1.31
    -3   3   1     12.7     22.6      .96
    -2   3   1      9.0       .5      .82
    -1   3   1     10.6     12.9     1.17
     0   3   1     10.1      6.4     1.22
     1   3   1     12.2     16.6      .83
     2   3   1     11.9      8.7     2.04
     3   3   1     14.4     19.1      .82
     4   3   1     10.8     27.5     2.29
     5   3   1     33.7     30.7     1.44
     6   3   1     53.8     27.7      .83
     7   3   1     63.1     70.5     3.82
     8   3   1     39.5      5.5     2.33
     9   3   1     29.1     40.4     6.54
    10   3   1     16.9     10.3     1.08
    11   3   1     15.5       .0     4.03
    12   3   1     13.1       .0     5.83
    13   3   1     13.4       .0     3.84
    14   3   1      6.9       .0     2.27
    15   3   1      5.9     11.4      .89
    16   3   1      6.3     10.9     1.15
    17   3   1      8.7      1.8      .82
    18   3   1      8.9      6.2      .74
    19   3   1      5.5       .0     1.70
    20   3   1      6.3       .0     1.67
    21   3   1      6.2      3.7      .83
    22   3   1      5.1      4.0     1.24
    23   3   1      4.0       .0     2.36
    24   3   1      6.6      3.6     1.16
   -24   4   1      5.5      1.6      .88
   -23   4   1      5.4      3.2      .65
   -22   4   1      4.9      6.7     1.10
   -21   4   1      4.8       .0     1.64
   -20   4   1      7.9       .1      .82
   -19   4   1      4.3      1.9     1.04
   -18   4   1      8.5       .0     3.19
   -17   4   1      5.2       .6     1.17
   -16   4   1      5.1       .0     6.59
   -15   4   1      9.2       .2     1.17
   -14   4   1      7.2      5.3     1.17
   -13   4   1      9.9      8.0     1.17
   -12   4   1     15.0      5.2     1.17
   -11   4   1     18.9     19.2     3.69
   -10   4   1     29.5     35.2     2.72
    -9   4   1     25.3     26.8     1.11
    -8   4   1     18.8     25.2      .83
    -7   4   1      9.3      5.2     1.58
    -6   4   1     20.5     19.4      .83
    -5   4   1     18.9       .0      .82
    -4   4   1     10.3     10.0     2.07
    -3   4   1      9.8      2.7     2.07
    -2   4   1     13.8     21.3     1.08
    -1   4   1     13.2     12.5      .82
     0   4   1     13.0     28.1     1.24
     1   4   1     11.5      4.5     1.24
     2   4   1     12.6     18.6     1.10
     3   4   1      8.5     14.9     1.04
     4   4   1     20.7     24.8     1.55
     5   4   1     14.0      3.5     1.56
     6   4   1     13.6     16.4      .83
     7   4   1     19.9     20.7      .83
     8   4   1     27.8      4.2      .83
     9   4   1     32.4     30.5     1.28
    10   4   1     23.6     12.2     3.76
    11   4   1     13.7     12.0     2.47
    12   4   1     13.6      6.3     2.04
    13   4   1      7.0       .0     5.32
    14   4   1      8.4      9.0      .82
    15   4   1      5.6       .0     3.10
    16   4   1      4.6       .0     1.17
    17   4   1      5.0      3.2     1.17
    18   4   1      6.0     11.3     1.17
    19   4   1      4.9      7.0     1.06
    20   4   1      5.0      2.9     1.17
    21   4   1      3.6      1.9      .82
    22   4   1      5.5       .0     2.91
    23   4   1      6.1      7.6      .96
    24   4   1      6.2      2.6      .67
   -24   5   1      5.1       .0     2.33
   -23   5   1      2.3       .0     1.16
   -22   5   1      7.5      6.7      .81
   -21   5   1      6.4     16.7      .82
   -20   5   1     11.2       .0     3.40
   -19   5   1      8.7     15.1     1.32
   -17   5   1      6.8       .4     1.17
   -16   5   1      7.4       .0     3.00
   -15   5   1      8.0      2.7      .83
   -14   5   1     12.9      5.8      .83
   -13   5   1     11.4      9.9     1.17
   -12   5   1     14.2      6.8     2.18
   -11   5   1     20.0      6.2     2.89
   -10   5   1     16.1       .0     6.24
    -9   5   1     17.7     23.0      .83
    -8   5   1     27.7      7.0      .83
    -7   5   1     23.7     28.1     1.85
    -6   5   1     19.3     38.9     2.15
    -5   5   1      9.3       .3      .82
    -4   5   1     23.4     20.8     1.04
    -3   5   1     20.1      3.0      .82
    -2   5   1     20.6     21.8      .83
    -1   5   1     33.7     55.4     2.11
     0   5   1     40.9     40.3      .83
     1   5   1     29.9     27.9      .83
     2   5   1     19.2     29.3     1.76
     3   5   1     16.2     16.0     1.65
     4   5   1     10.1      7.7     1.63
     5   5   1     18.9      5.2      .83
     6   5   1     23.4     29.2     2.52
     7   5   1     32.0     36.9     2.66
     8   5   1     17.1     23.8      .83
     9   5   1     17.4     10.7     1.69
    10   5   1     14.6     15.2     1.33
    11   5   1     12.3      3.2     2.42
    12   5   1     13.0      3.5     1.03
    13   5   1     12.5      2.2      .82
    14   5   1      5.6      3.5     1.17
    15   5   1     10.9      3.2     1.17
    16   5   1      8.7     13.3      .95
    17   5   1     10.4     10.6     1.17
    18   5   1      6.9       .0     2.95
    19   5   1      6.8      1.3      .82
    20   5   1      6.6      7.0      .82
    21   5   1      6.4       .0     2.10
    23   5   1      5.3       .0     3.10
   -22   6   1      4.8       .3     1.17
   -21   6   1      3.8      9.1      .82
   -20   6   1      5.3       .4     1.17
   -19   6   1      6.8       .0     1.92
   -18   6   1     10.9      6.0      .89
   -17   6   1      3.6       .0     1.17
   -16   6   1      9.7       .1     1.17
   -15   6   1      6.8       .8     1.66
   -14   6   1      5.4      1.6      .82
   -13   6   1     10.8     11.8     1.18
   -12   6   1     10.4      1.6     1.11
   -11   6   1     13.3      5.8     1.50
   -10   6   1     14.6     13.6      .82
    -9   6   1      9.5      5.1     1.07
    -8   6   1     23.2     26.3      .83
    -7   6   1     10.5      9.3     1.66
    -6   6   1      9.7     12.2      .83
    -5   6   1      8.8       .0     2.47
    -4   6   1     14.7     33.4      .82
    -3   6   1     16.1      6.1     2.37
    -2   6   1     19.1     16.1     2.67
    -1   6   1     36.7     36.0     4.19
     0   6   1     43.7     60.8      .83
     1   6   1     16.8     25.1     2.08
     2   6   1     19.0     23.1      .83
     3   6   1     18.6      6.3      .83
     4   6   1     10.4      7.4     1.01
     5   6   1      8.4      5.1      .92
     6   6   1     10.7     18.2     1.15
     7   6   1     19.0      7.3      .83
     8   6   1      9.3       .0     3.06
     9   6   1     14.6      7.5      .83
    10   6   1     12.0     11.8     1.26
    11   6   1      9.0      2.4      .82
    12   6   1      7.6      6.8     1.67
    13   6   1      7.2      7.9     1.79
    14   6   1     10.6      4.2     1.99
    16   6   1     11.9      7.3     2.24
    17   6   1      5.9       .4     1.17
    18   6   1      9.0       .0     3.05
    19   6   1      3.7       .0     1.92
    22   6   1      5.8      2.6      .81
    23   6   1      4.2       .0     1.42
   -22   7   1      5.4       .0     1.62
   -21   7   1      3.0       .0     3.54
   -20   7   1      6.7      3.5      .82
   -19   7   1      9.4      2.0      .83
   -18   7   1      7.1     11.6     1.17
   -17   7   1      2.8       .0     1.03
   -16   7   1      8.5      3.7      .81
   -15   7   1      4.4       .0     1.28
   -13   7   1      7.4      5.4     1.17
   -12   7   1     11.0     16.0     2.23
   -11   7   1      7.8       .0     2.96
   -10   7   1     11.1      1.7      .82
    -9   7   1     11.8     21.7      .82
    -8   7   1     25.3     31.3     2.23
    -7   7   1     24.5     28.0      .83
    -6   7   1     13.5     22.1      .83
    -5   7   1     12.7     15.3      .83
    -4   7   1     12.9     25.2      .83
    -3   7   1      5.9       .0     5.07
    -2   7   1     12.5     18.5     1.01
    -1   7   1     38.1     50.4      .87
     0   7   1     34.6     25.1      .83
     1   7   1     10.5     16.2     1.36
     2   7   1     13.9     11.8      .83
     3   7   1     16.5     23.3      .83
     4   7   1      4.7       .0     4.80
     5   7   1     10.9       .0     2.85
     6   7   1     22.6     37.9     3.93
     7   7   1     20.8     26.1     4.33
     8   7   1     12.3      7.5     1.58
     9   7   1      9.0     12.0      .82
    10   7   1     12.2      5.8      .82
    11   7   1      6.0      4.7      .83
    12   7   1      5.6       .0     2.12
    13   7   1      7.3       .0     1.87
    14   7   1      7.8       .0     2.61
    15   7   1      5.4       .0     1.70
    16   7   1     13.0     14.5      .93
    17   7   1      6.2     12.1     1.17
    18   7   1      7.4       .0      .98
    19   7   1      2.4       .0     1.17
    20   7   1      5.8       .0     1.51
    21   7   1      6.7      5.9     1.52
    22   7   1      5.5       .0     1.45
   -21   8   1     10.2      3.7     1.17
   -20   8   1      4.7      3.1     1.17
   -19   8   1      5.8      2.5     1.17
   -18   8   1     10.0      2.5      .86
   -17   8   1      5.3      6.3     1.17
   -16   8   1     10.9     14.8      .82
   -15   8   1      8.9     18.8      .89
   -14   8   1     10.7       .0     2.92
   -13   8   1      6.5       .0     3.28
   -12   8   1      8.3      9.8      .82
   -11   8   1      7.4       .0     2.57
   -10   8   1     10.4      5.7     2.47
    -9   8   1     10.3     17.8      .95
    -8   8   1      6.5      7.8     1.17
    -7   8   1     12.7      7.0     2.62
    -6   8   1     14.2      9.1      .82
    -5   8   1     13.9      3.6     1.50
    -4   8   1      8.9      7.1     1.17
    -3   8   1     11.4       .0     5.07
    -2   8   1      8.9     14.7      .82
    -1   8   1     15.6     16.0      .83
     0   8   1     15.7     14.4      .82
     1   8   1     13.2     14.5      .83
     2   8   1     12.3     23.5     2.53
     3   8   1     10.1      5.7      .83
     4   8   1     15.3     24.8     1.74
     5   8   1      9.0      8.5     2.07
     6   8   1      9.7       .0     2.65
     7   8   1      7.3       .8     1.38
     8   8   1      9.4      3.3     1.18
     9   8   1      7.3     10.7     1.80
    10   8   1      8.5      3.7     1.67
    11   8   1      7.2      2.6      .82
    12   8   1      9.2      3.0     1.17
    13   8   1     12.9     15.8     1.07
    14   8   1     10.4      2.2     1.17
    15   8   1     10.7     12.9     1.85
    16   8   1      4.8       .0     1.26
    17   8   1      2.2       .0     1.02
    18   8   1      6.3      1.2      .99
    19   8   1      5.6       .0     2.26
    20   8   1      1.0       .0     1.18
    21   8   1      3.9       .0     1.09
   -20   9   1      6.6      9.2      .89
   -19   9   1      6.0      1.9      .83
   -18   9   1      6.0     13.0      .82
   -17   9   1      8.4     11.6      .83
   -16   9   1      8.9      4.7     1.17
   -15   9   1      7.0      5.8     1.17
   -14   9   1      6.9      8.1      .82
   -13   9   1      7.4       .0     5.55
   -12   9   1     19.3      9.4      .83
   -11   9   1     13.3     11.7      .82
   -10   9   1     15.5      6.4      .82
    -9   9   1     14.5     28.2     1.08
    -8   9   1      9.7     14.0     2.03
    -7   9   1     13.8     11.2      .83
    -6   9   1      9.5     12.7      .82
    -5   9   1      8.4       .0     2.38
    -4   9   1      4.3       .0     3.19
    -3   9   1      8.4       .0     6.27
    -2   9   1     13.3      8.0     1.82
    -1   9   1      7.6       .0     2.44
     0   9   1      9.3     18.0     1.17
     1   9   1     15.3     17.1      .83
     2   9   1     11.5      9.4      .83
     3   9   1      9.8      7.4      .82
     4   9   1      9.7       .0     4.34
     5   9   1      8.3      3.7     1.17
     6   9   1     12.0     23.2      .83
     7   9   1      7.7     10.7     1.17
     8   9   1     14.1      4.7     1.16
     9   9   1     13.9     23.3      .83
    10   9   1     15.5      6.5      .83
    11   9   1     14.5     15.1     2.07
    12   9   1     10.4      2.9      .83
    13   9   1      7.2     10.5      .94
    14   9   1      3.7       .0     1.17
    15   9   1      4.3       .0     1.17
    16   9   1      4.6       .0     1.80
    17   9   1      7.0      6.1     1.17
    19   9   1      5.0      4.7     1.17
    20   9   1      3.8       .0     1.17
   -19  10   1      5.5       .0     1.92
   -18  10   1      4.4       .0     1.21
   -17  10   1      7.1      3.0     1.01
   -16  10   1      4.0       .0     6.28
   -14  10   1      3.2       .0     1.17
   -13  10   1      4.9      7.1      .82
   -12  10   1     10.8      9.6      .82
   -11  10   1      7.7      1.4     1.17
   -10  10   1      7.8     10.5      .81
    -9  10   1      7.9     10.7     1.08
    -8  10   1      5.6      4.8     1.17
    -7  10   1      7.8     11.2     1.39
    -6  10   1      7.1       .0     2.09
    -5  10   1      2.4       .0     1.17
    -4  10   1      4.2      1.5      .82
    -3  10   1      7.2      5.6      .83
    -2  10   1      5.4       .0     2.14
    -1  10   1      3.4       .0     3.17
     0  10   1      7.2      4.2      .82
     1  10   1      5.4      4.7      .83
     2  10   1      3.9      4.7      .82
     3  10   1      8.6      7.4      .83
     4  10   1      5.8       .7     1.38
     5  10   1      4.5      9.2      .82
     6  10   1      9.6     12.1     1.93
     7  10   1     10.6     17.2     1.71
     8  10   1      6.0      5.5     1.40
     9  10   1      3.7       .0     1.17
    10  10   1      5.7      6.8     1.11
    11  10   1     13.1     15.1     1.69
    12  10   1      6.2      7.0     1.17
    13  10   1      4.5       .0     1.34
    14  10   1      6.8       .5      .83
    15  10   1      5.1      6.5     1.17
    16  10   1      5.9       .0     3.49
    17  10   1      7.9       .0     2.18
   -17  11   1      7.3       .0     1.87
   -16  11   1      4.4       .0     1.17
   -15  11   1      7.6      4.5      .82
   -14  11   1      4.3       .4      .96
   -13  11   1      9.0      2.1      .82
   -12  11   1      8.2     17.2      .82
   -11  11   1      7.8     16.0     1.26
   -10  11   1      6.2      3.8     1.17
    -9  11   1      9.9      9.6      .92
    -8  11   1     12.4     21.7     1.63
    -7  11   1      9.7      1.9      .98
    -6  11   1      9.9       .0     3.71
    -5  11   1      3.5       .0     1.16
    -4  11   1      9.3      4.1      .83
    -3  11   1      8.8      2.8     1.17
    -2  11   1      8.4      3.2      .82
    -1  11   1      9.0      5.4     1.47
     0  11   1      5.8      3.3     1.17
     1  11   1      6.5      6.1     1.07
     2  11   1     10.3      8.0     1.32
     3  11   1      8.9      1.4      .83
     4  11   1      6.8      6.7      .83
     5  11   1     13.2     10.1      .83
     6  11   1     10.2     20.4     2.02
     7  11   1     13.4      2.2      .83
     8  11   1      9.3     17.2      .82
     9  11   1      8.2      4.5     1.09
    10  11   1      7.7     13.7      .81
    11  11   1     11.7      6.7     1.17
    12  11   1      9.9      8.3      .82
    13  11   1      9.3      6.8     1.66
    14  11   1      7.0      6.3     1.17
    15  11   1      2.7       .0     4.38
    16  11   1      6.4      5.6      .86
    17  11   1      6.7       .8      .84
   -16  12   1      7.4       .0     3.72
   -15  12   1      2.2       .0     1.16
   -14  12   1      2.8       .0     4.36
   -13  12   1      4.3       .2      .82
   -12  12   1      4.5       .0     2.96
   -11  12   1      4.8       .0     2.95
   -10  12   1      1.0       .0     1.16
    -9  12   1      7.8       .1      .82
    -8  12   1      6.9      2.5     1.17
    -7  12   1      9.2      9.9      .83
    -6  12   1      4.0       .0     1.17
    -5  12   1      6.7     12.9      .86
    -4  12   1     11.8       .0     4.16
    -3  12   1      5.0       .0     2.39
    -1  12   1     14.3     12.7     1.67
     0  12   1      6.2       .0     1.75
     1  12   1      4.4       .0     1.21
     2  12   1     11.4      3.4     1.17
     3  12   1      4.4       .0     1.17
     4  12   1     10.3      8.0     1.96
     5  12   1      5.3       .0     2.97
     6  12   1      7.4     13.7     1.39
     7  12   1      6.8      8.8     1.17
     8  12   1      8.1       .3     1.66
     9  12   1      4.8       .0     1.46
    10  12   1      5.7      6.3     1.17
    11  12   1      7.1      3.8     1.55
    12  12   1      7.3      1.3      .95
    13  12   1      2.4       .0     4.95
    14  12   1      7.3      2.2     1.17
    15  12   1      6.2       .0     2.04
   -13  13   1      7.0      5.3      .81
   -12  13   1      8.9      3.9     1.17
   -11  13   1      4.6      3.1      .81
   -10  13   1      1.9       .0     5.50
    -9  13   1      4.4       .0     1.17
    -8  13   1      4.0       .0     1.12
    -7  13   1      4.7     10.8      .83
    -6  13   1      4.9      7.7     1.17
    -5  13   1      3.2       .0     1.20
    -4  13   1      5.6       .0     2.63
    -3  13   1     12.5      6.5      .82
    -1  13   1     13.1     12.6     2.32
     0  13   1      5.1      5.2      .83
     2  13   1      7.0      5.1     1.60
     3  13   1      5.1      1.9     1.28
     4  13   1      6.4     11.4      .83
     5  13   1      8.5      9.1     1.17
     6  13   1      5.5      3.6     1.17
     8  13   1      6.0      4.0     1.17
     9  13   1      5.6      2.2     1.17
    10  13   1      4.9      4.4     1.17
    11  13   1      8.1      4.7     1.17
    12  13   1      3.6       .0      .97
    13  13   1      2.2       .0     6.21
   -10  14   1      3.7      5.8      .80
    -9  14   1      4.2      1.3      .83
    -7  14   1      3.1       .0      .83
    -5  14   1      6.7       .7      .82
    -4  14   1      4.2       .0     2.13
    -3  14   1      8.4     11.2      .82
    -2  14   1      8.4      8.2     1.17
    -1  14   1     10.2      5.7      .88
     0  14   1      7.5      8.0      .82
     1  14   1      6.8      5.6     1.17
     2  14   1      8.5      4.3     1.17
     3  14   1      7.8       .0     2.38
     4  14   1      5.2      4.9     1.17
     5  14   1      8.8      5.1     1.29
     6  14   1      4.2       .0     2.84
     7  14   1      4.2       .0     1.17
     9  14   1      5.2       .7     1.19
    -5  15   1      3.6       .0     1.17
    -4  15   1      7.4       .5      .83
    -3  15   1      6.5       .0     1.73
    -2  15   1      8.1      1.6     2.00
    -1  15   1      7.6       .7      .90
     0  15   1      5.3      6.1     1.17
     1  15   1      7.6       .3      .66
     2  15   1      7.3      5.8      .83
     3  15   1      7.9      4.9      .83
     4  15   1      6.6       .0     2.29
   -24   0   2     15.6      1.5     3.21
   -22   0   2     15.8     14.9     1.67
   -20   0   2     18.9     12.0     2.08
   -18   0   2     30.3     29.6     1.68
   -16   0   2     10.4       .0     3.09
   -14   0   2     38.3     37.8     2.79
   -12   0   2     93.5     70.2    11.98
   -10   0   2     27.5     34.4     1.09
    -8   0   2     15.7       .1      .83
    -6   0   2     71.6     65.4    15.14
    -4   0   2     29.8     21.5      .83
    -2   0   2     30.8       .0    12.65
     0   0   2     34.7       .0    14.16
     4   0   2     82.5     70.0     2.84
     6   0   2     19.5      7.2     1.39
     8   0   2     31.9     24.9      .83
    10   0   2     81.5     77.8     4.37
    12   0   2     36.3     29.3     4.28
    14   0   2     12.7     15.4     2.76
    16   0   2     28.9     18.4      .83
    18   0   2     19.0     19.5      .83
    20   0   2     11.7       .0     3.10
    22   0   2      6.2       .9     1.17
   -24   1   2     14.4     11.9      .95
   -23   1   2     10.4      5.9     1.80
   -22   1   2     12.1     13.3      .98
   -21   1   2      9.2      8.8     1.93
   -20   1   2      8.6     10.8     1.42
   -19   1   2     31.2     30.8     4.17
   -18   1   2     46.1     33.4    10.41
   -17   1   2     30.8     26.4     3.27
   -16   1   2     30.1     12.8     5.55
   -14   1   2     60.7     65.5     2.32
   -13   1   2     35.4     22.1     6.11
   -12   1   2     25.2     16.2     3.35
   -11   1   2     13.2     14.6     1.90
   -10   1   2      8.2       .0     2.23
    -9   1   2     67.2     69.2     4.59
    -8   1   2     73.1     34.5    10.24
    -7   1   2     65.6     44.3    11.46
    -6   1   2     67.3     51.3     7.39
    -5   1   2    113.5    112.9    17.34
    -4   1   2     41.6     38.7     3.59
    -3   1   2     43.7     24.4     4.52
    -2   1   2     17.4       .0     4.93
    -1   1   2     14.8       .0     4.43
     0   1   2     11.9       .0     3.81
     1   1   2     30.8       .0    19.70
     2   1   2     42.8     21.4     3.65
     3   1   2    114.6     92.1     2.27
     4   1   2     70.1     48.0     4.79
     5   1   2     86.6     52.3    15.30
     6   1   2     80.5     38.1    18.04
     7   1   2     89.2     61.4    15.16
     8   1   2     13.5      5.6     1.76
     9   1   2     15.3     11.8     1.41
    10   1   2     20.9     13.4     2.34
    11   1   2     62.5     24.2    12.32
    12   1   2     99.5     76.3     2.86
    13   1   2     28.1     12.7     2.82
    14   1   2     28.2     22.4      .66
    15   1   2     42.7     29.7     7.70
    16   1   2     36.6     29.2     2.37
    17   1   2     22.1     27.6     1.83
    18   1   2     15.0       .0     4.74
    19   1   2     11.8      7.6     1.12
    20   1   2     13.9     13.4     1.80
    21   1   2     14.4      3.3     1.58
    22   1   2     15.4     19.9     1.92
    23   1   2      5.6       .0     1.82
   -23   2   2     22.2     13.0     1.96
   -22   2   2     29.9       .0     9.33
   -21   2   2     26.4     25.0     2.07
   -20   2   2     10.8     11.4     1.17
   -19   2   2     12.3      3.9     2.07
   -18   2   2     37.4     30.3     2.31
   -17   2   2     56.7     59.4     3.81
   -16   2   2     46.2       .0    13.72
   -15   2   2      7.9     15.4      .82
   -14   2   2      7.7      1.6      .88
   -13   2   2     15.3      1.5     2.67
   -12   2   2     65.6     51.0     7.36
   -11   2   2     53.4       .0    14.33
   -10   2   2     38.4     31.9     5.75
    -9   2   2     48.8       .0    13.25
    -8   2   2    102.2     89.3    10.31
    -7   2   2     66.7     86.9     4.39
    -6   2   2     49.1     50.2     9.29
    -5   2   2     60.1     92.7     1.44
    -4   2   2     70.4       .0    18.17
    -3   2   2     27.4     21.8     2.15
    -2   2   2     36.0     38.4     2.30
    -1   2   2     60.5     53.1     1.47
     0   2   2     22.4       .0    12.94
     1   2   2     12.5       .0     7.05
     2   2   2     87.8     82.6      .83
     3   2   2     75.4     63.7     3.24
     4   2   2     67.1     47.0    13.42
     5   2   2     62.8     57.7    10.33
     6   2   2     73.8     74.5     8.54
     7   2   2     31.5     20.8     6.98
     8   2   2     42.1     26.2     3.35
     9   2   2     40.8     12.5     1.17
    10   2   2     50.8     55.7     2.61
    11   2   2     21.5      5.3     2.63
    12   2   2      8.2       .9     1.23
    13   2   2     14.2       .0     6.30
    14   2   2     41.4       .0    15.67
    15   2   2     88.0     69.4    14.21
    16   2   2     44.0     23.5     2.28
    17   2   2     16.5      7.6     1.89
    18   2   2     21.0     13.9     3.27
    19   2   2     26.7     24.8     3.75
    20   2   2     14.4       .0     7.55
    21   2   2     21.6     15.0     2.78
    22   2   2     11.2      7.8     1.28
    23   2   2      9.4       .0     2.51
   -24   3   2      3.7       .0     5.54
   -23   3   2      9.6     16.9      .75
   -22   3   2      8.6      4.0     1.56
   -21   3   2     21.8     19.6     4.76
   -20   3   2     21.2     22.9     1.90
   -19   3   2      9.9       .0     9.72
   -18   3   2     11.4       .0     3.67
   -17   3   2      8.9     10.5     2.23
   -16   3   2     14.1      7.6     2.38
   -15   3   2     23.6     16.4     3.40
   -14   3   2     11.6      8.5      .83
   -13   3   2      6.2      7.8      .91
   -12   3   2     52.9     44.0     4.62
   -11   3   2     34.5       .0    15.44
   -10   3   2     23.5      7.5      .83
    -9   3   2     41.0     19.9     5.34
    -8   3   2     57.2     65.4     6.61
    -7   3   2     21.8     25.1     3.22
    -6   3   2     32.8     29.9     3.06
    -5   3   2     53.5       .0    17.41
    -4   3   2     15.3      9.2     1.41
    -3   3   2     27.4     19.6     4.69
    -2   3   2     76.6     94.2     4.70
    -1   3   2     74.7     54.9    13.41
     0   3   2    109.1    104.7    20.51
     1   3   2     29.3     36.8     2.62
     2   3   2     14.7     12.6     1.30
     3   3   2     47.7     30.4     4.93
     4   3   2     48.5     32.1    10.14
     5   3   2     29.0     19.6     4.34
     6   3   2     61.6     80.3     8.86
     7   3   2     40.5     38.8     1.79
     8   3   2     26.2     17.3     3.83
     9   3   2     28.1       .0    10.26
    10   3   2     39.9     42.8     3.04
    11   3   2     12.8       .0     5.02
    12   3   2     24.7       .0    10.16
    13   3   2     25.3       .0     9.11
    14   3   2     11.6      7.1      .83
    15   3   2     14.6      8.1     3.17
    16   3   2      9.6       .0     2.80
    17   3   2     19.7      5.4     1.17
    18   3   2     24.3     29.8     3.67
    19   3   2     18.7     19.9     2.19
    20   3   2      6.7       .0     1.85
    21   3   2     13.6     13.0      .73
    22   3   2      9.5      7.3     2.33
    23   3   2      9.0      5.1     2.12
   -24   4   2     12.0     15.3     1.38
   -23   4   2     12.6      4.1     2.41
   -22   4   2     14.5     18.9      .86
   -21   4   2     12.2      2.6     1.66
   -20   4   2      8.0       .0     4.16
   -19   4   2     19.5       .0     7.42
   -18   4   2     24.1     35.2     4.35
   -17   4   2      8.1      6.3     1.17
   -16   4   2      5.8      5.8     1.00
   -15   4   2     17.2       .0     5.72
   -14   4   2      6.9      8.8      .96
   -13   4   2     13.4       .0    11.38
   -12   4   2     17.3      3.5     1.69
   -11   4   2     24.6     27.6     2.08
   -10   4   2     33.9     34.1      .83
    -9   4   2     12.6     19.6     2.70
    -8   4   2     16.7      9.6     2.57
    -7   4   2     10.2      4.9      .82
    -6   4   2     38.0     46.2     1.08
    -5   4   2     63.0     54.3     5.92
    -4   4   2     25.8      3.8     2.40
    -3   4   2     27.2     12.0     4.37
    -2   4   2     37.9     26.9     8.54
    -1   4   2     29.2     14.4     3.82
     0   4   2     36.4     25.9     5.81
     1   4   2     23.8     23.1      .83
     2   4   2     12.9     13.1     1.62
     3   4   2     54.8     44.9     6.25
     4   4   2     53.1       .0    16.62
     5   4   2     15.4      7.2     2.74
     6   4   2     10.0      1.1      .83
     7   4   2     15.2     12.3     1.40
     8   4   2     44.1     38.2     1.52
     9   4   2     28.0     20.4      .83
    10   4   2     18.1     13.2      .83
    11   4   2     12.1     10.6     2.45
    12   4   2      9.7     11.8     1.24
    13   4   2     14.9       .0     5.18
    14   4   2     13.2      2.0     1.17
    15   4   2      2.0       .0     1.17
    16   4   2     37.5     35.5     7.76
    17   4   2      7.7       .0     3.63
    18   4   2      7.1      9.1      .83
    19   4   2     14.5      3.4     2.71
    20   4   2     11.8     19.5      .83
    21   4   2      7.7      1.1     1.17
    22   4   2     15.4     14.0     1.56
   -23   5   2      9.4       .0     5.11
   -22   5   2     12.5       .0     4.82
   -21   5   2     22.2       .0     6.61
   -20   5   2      4.8       .0     3.19
   -19   5   2      5.8       .0     2.39
   -18   5   2     10.7     14.0      .82
   -17   5   2     12.9     12.6     2.86
   -16   5   2      8.5      5.2     1.17
   -15   5   2     16.3     19.6      .89
   -14   5   2     15.2     12.5     1.90
   -13   5   2     28.2     30.7     1.43
   -12   5   2      9.1       .0     2.48
   -11   5   2     43.8     56.5     6.98
   -10   5   2     17.9     15.4     2.86
    -9   5   2     49.3     49.3     4.50
    -8   5   2     24.8     17.5      .83
    -7   5   2     17.4     24.6     1.85
    -6   5   2     22.6     20.2     5.16
    -5   5   2     45.1     41.3     5.93
    -4   5   2     43.9     50.8     7.31
    -3   5   2     11.4      4.5      .82
    -2   5   2     57.0     70.8     1.94
    -1   5   2     45.2     33.4     5.66
     0   5   2     76.4     72.6     8.58
     1   5   2     12.9      6.2     2.21
     2   5   2     49.3     51.0     1.72
     3   5   2     37.7     19.7     4.46
     4   5   2     27.2     13.2     3.55
     5   5   2     16.8      9.9     1.21
     6   5   2     22.7     14.2      .95
     7   5   2     52.1     43.1     2.58
     8   5   2     23.4     12.3      .83
     9   5   2     47.5     54.9     1.01
    10   5   2     11.2     13.7      .83
    11   5   2     30.0     36.7      .83
    12   5   2     21.2     14.9     5.20
    13   5   2     21.9       .0     6.25
    14   5   2      6.3      6.4     1.17
    15   5   2     20.6       .0     5.95
    16   5   2     14.1     17.3     3.18
    17   5   2      8.0      1.5     1.49
    18   5   2      7.9      1.5     1.17
    19   5   2     12.9     11.2     1.07
    20   5   2      9.5       .0     2.61
    21   5   2     10.8      9.2     1.17
    22   5   2      5.4       .0     2.97
   -22   6   2      5.8       .0     1.90
   -21   6   2      4.2       .0     1.14
   -19   6   2      7.0      1.7     1.17
   -18   6   2     14.3      8.7     1.17
   -17   6   2     15.7      3.7     1.39
   -16   6   2     17.6     17.3     1.46
   -15   6   2     12.9     21.7      .83
   -14   6   2     19.8     11.4      .83
   -13   6   2     10.7      1.8     1.61
   -12   6   2     12.0      9.8      .82
   -11   6   2     28.9     27.4     1.83
   -10   6   2     11.0      5.9      .82
    -9   6   2     23.2     23.8     1.53
    -8   6   2     16.6     27.4      .88
    -7   6   2     20.8     37.5     1.16
    -6   6   2     32.3     22.4     1.93
    -5   6   2     25.1     15.1     3.32
    -4   6   2     11.1       .0     3.26
    -3   6   2     20.2     19.7      .83
    -2   6   2     22.6     20.7     1.35
    -1   6   2     14.9      4.1     2.83
     0   6   2     40.6     29.0     8.83
     1   6   2     23.1     14.1     1.65
     2   6   2      6.3      8.4     1.21
     3   6   2     27.2     26.0     1.39
     4   6   2     29.1     34.1     5.05
     5   6   2     22.3     28.9     4.03
     6   6   2     18.0     15.3      .83
     7   6   2     22.1     19.2      .83
     8   6   2     16.2       .0     5.10
     9   6   2     45.7     34.1      .92
    10   6   2     14.3       .0     3.59
    11   6   2     14.4      5.5     2.64
    12   6   2     21.0     14.9      .83
    13   6   2     14.7     17.8      .82
    14   6   2     26.0     28.2     1.27
    15   6   2     22.7      9.3     4.62
    16   6   2     13.6      4.5     1.52
    17   6   2      4.2       .0     1.17
    18   6   2     14.0       .0     6.23
    20   6   2     13.2     15.1     1.46
    21   6   2      7.4      8.5      .81
   -21   7   2     12.0     12.1     1.71
   -20   7   2      9.4       .0     2.42
   -19   7   2      7.3      2.1      .92
   -18   7   2     14.4      8.1     1.16
   -17   7   2      6.6      6.4     1.41
   -16   7   2      2.7       .0     2.55
   -15   7   2     18.3     12.7     1.03
   -14   7   2      7.6      3.4      .83
   -13   7   2      7.3       .0     2.01
   -12   7   2     24.1     28.4     2.47
   -11   7   2     36.4     49.8      .83
   -10   7   2     36.8     40.1     4.76
    -9   7   2     12.0     20.9     2.14
    -8   7   2     24.0     15.3      .83
    -7   7   2     22.6     21.8     3.96
    -6   7   2     11.3      8.1     2.59
    -5   7   2      9.0     12.0     1.07
    -4   7   2     29.4     22.7     5.38
    -3   7   2     45.2     57.0     2.39
    -2   7   2     25.9     16.8     1.52
    -1   7   2     31.5     24.2     1.97
     0   7   2     26.8     23.3     4.77
     1   7   2     54.7     57.1      .96
     2   7   2     35.2     24.1     4.69
     3   7   2      6.4      9.5      .81
     4   7   2     15.0      6.7     1.28
     5   7   2     37.4     37.2     3.34
     6   7   2     24.1     18.8     1.63
     7   7   2     10.0       .0     2.80
     8   7   2     36.4     34.3      .83
     9   7   2     35.3     39.6     3.83
    10   7   2     25.2     30.6      .83
    11   7   2     10.7      2.2     1.98
    12   7   2     22.0       .0     8.10
    13   7   2     29.2     29.0     5.89
    14   7   2      5.1       .0     2.89
    15   7   2      8.7      3.5      .82
    16   7   2     13.7     13.6      .83
    17   7   2      8.0      1.4     1.38
    18   7   2      4.8       .9      .82
    19   7   2     10.8      8.4     2.20
    20   7   2      4.9      3.6     1.17
   -20   8   2      4.7      4.0     1.17
   -19   8   2      3.4       .0     1.17
   -18   8   2     14.7      5.4     1.60
   -17   8   2      6.9       .0     2.69
   -16   8   2     13.2     17.4      .83
   -15   8   2     13.4     16.2      .82
   -14   8   2     10.5      7.3     2.17
   -13   8   2     31.1     30.9     3.64
   -12   8   2     45.3     51.4     6.43
   -11   8   2     29.0     24.5     2.79
   -10   8   2     33.7     27.8      .83
    -9   8   2     40.5     60.2     1.17
    -8   8   2     13.5     18.7     1.97
    -7   8   2     22.6     27.3     2.22
    -6   8   2      9.0     11.9      .93
    -5   8   2     30.3     41.1     7.26
    -4   8   2      8.3       .0     4.39
    -3   8   2     31.8     33.9     3.07
    -2   8   2     13.8     21.8      .83
    -1   8   2     14.0     11.0      .83
     0   8   2     13.0      9.5     2.30
     1   8   2     35.5     39.0      .83
     2   8   2      4.6       .0     2.77
     3   8   2     42.9     40.6     4.42
     4   8   2     11.8      4.4     1.74
     5   8   2     23.3     27.6     2.14
     6   8   2     20.5       .0     9.21
     7   8   2     42.7     66.8     6.43
     8   8   2     37.6     31.5     4.25
     9   8   2     36.6     29.9      .83
    10   8   2     41.8     51.7     2.30
    11   8   2     31.0     37.8     2.61
    12   8   2     10.6      2.3      .82
    13   8   2     21.5     15.9     5.00
    14   8   2     12.4       .0     3.77
    15   8   2     12.3       .0     6.44
    16   8   2     14.9       .0     4.06
    17   8   2      4.2       .0     1.17
    18   8   2     15.8      5.3     1.17
    19   8   2     16.6       .0     5.23
   -19   9   2     16.8     19.8      .83
   -18   9   2     11.0      8.0      .82
   -17   9   2     14.8      1.9     1.26
   -16   9   2     19.6     28.9      .82
   -15   9   2     17.3     21.4     2.43
   -14   9   2     12.1      9.0     2.98
   -13   9   2      8.6     12.6      .83
   -12   9   2     37.2     42.7      .83
   -11   9   2     10.6      4.8      .83
   -10   9   2     29.1     38.9     1.90
    -9   9   2     40.0     48.8      .83
    -8   9   2     14.4     25.7     3.50
    -7   9   2     26.0     30.5     4.48
    -6   9   2     29.8     46.2     5.15
    -5   9   2     16.8       .0     5.04
    -4   9   2     25.6       .0     6.91
    -3   9   2     10.2      6.5      .82
    -2   9   2     17.3     18.6     4.20
    -1   9   2     28.5     43.1     2.35
     0   9   2     10.4     20.6      .82
     1   9   2      8.8     11.2      .83
     2   9   2     30.2     23.2     2.85
     3   9   2      8.3      4.4      .82
     4   9   2     48.2     47.0     1.48
     5   9   2     33.0     29.3     1.05
     6   9   2     20.4     20.3      .83
     7   9   2     39.2       .0     9.95
     8   9   2     52.4     39.6     1.32
     9   9   2     11.6       .0     3.74
    10   9   2     47.9       .0    13.66
    11   9   2     12.6     14.3     1.39
    12   9   2      2.7       .0     1.17
    13   9   2     19.2     24.8     1.62
    14   9   2     28.9     37.0     3.61
    15   9   2     22.3      8.1     4.69
    16   9   2     15.6     13.7     1.17
    17   9   2     20.3     23.3      .83
    18   9   2      7.5      3.3     1.17
   -18  10   2     14.9      8.5      .83
   -17  10   2     16.0      6.7     1.19
   -16  10   2      8.8       .7      .98
   -15  10   2      5.7      5.6     1.17
   -14  10   2      6.1      5.3     1.17
   -13  10   2     21.5     19.2      .83
   -12  10   2      5.3       .0     2.29
   -11  10   2      6.7      6.2     1.17
   -10  10   2     10.8      1.6     2.15
    -9  10   2      9.8       .1     1.71
    -8  10   2     35.0     42.7     3.14
    -7  10   2     51.0     52.2     6.14
    -6  10   2     12.2     14.5      .96
    -5  10   2     19.4       .0     2.67
    -4  10   2     13.1     19.1     1.50
    -3  10   2     28.7     20.0     1.03
    -2  10   2     10.4      4.9      .82
    -1  10   2     17.8     13.5     1.93
     0  10   2     10.5      8.5      .83
     1  10   2     14.0     21.7     3.18
     2  10   2     27.6       .0     7.82
     3  10   2     10.3     11.6     2.52
     4  10   2     10.7      3.9     1.36
     5  10   2     62.0       .0    23.61
     6  10   2     36.4     29.8     1.96
     7  10   2      8.1      1.3      .82
     8  10   2      9.1      1.6     1.30
     9  10   2      5.7       .0     2.56
    10  10   2     10.9      2.2      .82
    11  10   2     33.9       .0    12.93
    12  10   2      5.5      4.6      .83
    13  10   2      3.3      6.1      .80
    14  10   2     18.2      6.5      .87
    15  10   2     20.3       .0     5.12
    16  10   2     19.4     13.6      .83
    17  10   2      9.8     11.3      .82
   -16  11   2     10.8     11.9      .83
   -15  11   2      7.3      6.1     1.52
   -14  11   2     20.8     17.7     2.34
   -13  11   2     21.7     20.8     1.06
   -12  11   2     14.5     20.1     2.09
   -11  11   2      9.9     10.8      .82
   -10  11   2      8.3     10.3      .81
    -9  11   2     13.5     17.9      .86
    -8  11   2     12.5       .0     3.44
    -7  11   2     13.6     16.2      .83
    -6  11   2      9.7      6.8      .83
    -5  11   2      7.0      7.5      .83
    -4  11   2     10.1     14.9      .82
    -3  11   2     20.7     21.2     3.65
    -2  11   2     12.5      6.2      .83
    -1  11   2     30.5     33.4      .95
     0  11   2      6.2       .0     1.76
     1  11   2     20.4     13.3      .83
     2  11   2     10.9      6.2     2.06
     3  11   2     16.4       .0     4.44
     4  11   2      9.0      2.1      .83
     5  11   2     11.7     18.0      .82
     6  11   2      8.7     18.6     1.17
     7  11   2     13.8     17.0      .83
     8  11   2     11.7       .0     4.09
     9  11   2      7.6     13.5     1.82
    10  11   2     11.6       .0     7.16
    11  11   2     25.7     17.6     4.18
    12  11   2     21.1     10.5     4.60
    13  11   2      5.8       .3     1.17
    14  11   2     12.5     12.6     2.17
    15  11   2     17.7       .0     7.44
   -14  12   2      7.9      8.9      .83
   -13  12   2      7.6      4.0     1.09
   -12  12   2     11.5     15.5     1.92
   -11  12   2      8.4      5.0      .83
   -10  12   2     22.0     30.5      .82
    -9  12   2     12.7     16.3      .82
    -8  12   2      4.7       .0     1.17
    -7  12   2     14.2     19.3      .83
    -6  12   2      5.5     10.2     1.17
    -5  12   2      2.7       .0     3.69
    -4  12   2     21.1     18.5     2.65
    -3  12   2      7.2       .0     1.82
    -2  12   2     33.5      6.0     2.00
    -1  12   2      5.0       .0     1.50
     0  12   2     11.3       .1     1.17
     1  12   2      8.2      5.5      .87
     2  12   2     17.4     21.9      .82
     3  12   2     10.0      5.7      .82
     4  12   2      4.0       .0     1.73
     5  12   2     14.9     15.8      .83
     6  12   2      8.0      7.8     1.17
     7  12   2     11.7     19.6     2.48
     8  12   2     22.9     23.2     3.68
     9  12   2      9.3       .0     3.19
    10  12   2      7.2       .0     2.82
    11  12   2      7.0      7.1     1.17
    12  12   2      6.1      7.8      .83
    13  12   2     28.6       .0    13.08
   -11  13   2     12.8     10.6     1.46
   -10  13   2     15.0       .0     4.04
    -9  13   2      9.4      3.8     1.12
    -8  13   2      9.0      8.2     2.03
    -7  13   2     18.7     19.8     1.74
    -6  13   2      5.3     13.8     1.17
    -5  13   2      6.1     10.2      .82
    -4  13   2      8.3       .0     2.51
    -3  13   2      9.4      8.7     1.66
    -2  13   2     14.7     15.7     1.17
    -1  13   2      7.8      4.1     1.17
     0  13   2     10.4     11.8     1.87
     1  13   2      5.0      2.8     1.17
     2  13   2      9.7      7.1     1.45
     3  13   2      8.9      5.4      .82
     4  13   2      6.7       .0     2.18
     5  13   2     15.0       .0     5.09
     6  13   2     10.0       .0     2.75
     7  13   2      9.2       .0     3.70
     8  13   2     10.9       .0     5.76
     9  13   2     12.5       .0     3.69
    10  13   2     12.3       .0     5.32
    -7  14   2      7.5      5.8     1.17
    -6  14   2     11.4       .0     3.26
    -5  14   2      4.2      5.6      .83
    -4  14   2      7.1      1.9      .83
    -3  14   2     13.2      3.8     2.70
    -2  14   2     10.5      3.9     1.17
    -1  14   2     17.2     15.4     3.02
     0  14   2      7.4      5.6     1.17
     1  14   2     10.9      7.4     1.17
     2  14   2     12.4      4.9     2.03
     3  14   2      4.7       .0     1.19
     4  14   2     16.0       .0     4.63
     5  14   2      4.4       .0     1.17
     6  14   2     12.5      6.9     2.30
   -22   0   3      3.6       .0     1.17
   -20   0   3      1.6       .0     2.09
   -18   0   3      3.5       .0     1.17
   -16   0   3      5.0       .0     1.99
   -14   0   3      8.7      2.9      .82
   -12   0   3      5.7      6.1     1.17
   -10   0   3     12.2       .0     3.29
    -8   0   3      4.2       .0     1.97
    -6   0   3      9.3     17.3     2.05
    -4   0   3      8.6      2.3     1.78
    -2   0   3      8.0       .0     2.87
     0   0   3     14.6     18.7     1.25
     2   0   3      9.8     10.0     1.52
     6   0   3      2.8       .0     1.16
     8   0   3      9.0     15.2      .83
    10   0   3      2.9       .0     1.17
    12   0   3      7.7      4.8      .81
    14   0   3     11.5       .0     4.68
    16   0   3      2.5       .0     1.58
    18   0   3      7.2      5.2     1.71
    20   0   3      2.2       .0     1.17
   -23   1   3      2.7       .0     1.17
   -22   1   3      4.9       .0     1.57
   -21   1   3      6.8       .0     2.36
   -20   1   3     15.3      1.7     1.17
   -19   1   3      4.8      9.4     1.01
   -18   1   3      7.3      6.5     1.38
   -17   1   3      9.9      5.7      .67
   -16   1   3      5.6      2.5     1.17
   -15   1   3      3.5       .0     2.13
   -14   1   3      6.4       .0     1.68
   -13   1   3      6.6      1.2      .99
   -12   1   3      8.2     15.1      .82
   -11   1   3     10.5       .0     3.12
   -10   1   3     11.3     13.0     1.73
    -9   1   3     15.8      9.2     1.50
    -8   1   3     11.1      9.0     1.19
    -7   1   3      7.9       .3     1.52
    -6   1   3     12.3      7.1     1.32
    -5   1   3     12.1      5.1     2.48
    -4   1   3     11.3     12.8      .91
    -3   1   3     10.8     14.4     2.52
    -2   1   3      8.0       .0     2.34
    -1   1   3      7.1       .0     2.14
     0   1   3      7.8      4.2     1.68
     1   1   3     15.3      4.4     2.31
     2   1   3     16.9     12.2     1.14
     3   1   3     14.5      1.8     3.60
     4   1   3     12.2     10.1     1.45
     5   1   3     14.6       .0     4.51
     6   1   3     15.1     20.4     2.79
     7   1   3     11.0     13.3     1.09
     8   1   3     11.6      8.9     2.01
     9   1   3      9.8      4.0     2.02
    10   1   3      7.7      6.8     1.18
    11   1   3      6.1       .0     2.33
    12   1   3      6.8      6.0     1.17
    13   1   3      9.5      2.5     1.32
    14   1   3     12.1      1.7      .85
    15   1   3     10.5     18.8     1.83
    16   1   3      5.7       .2      .57
    17   1   3      7.8       .0     2.02
    18   1   3      7.8       .7     1.51
    19   1   3      4.5       .0     1.37
    20   1   3      2.5       .0      .67
    21   1   3      3.1       .0      .82
   -23   2   3      7.4     13.9      .82
   -22   2   3      3.2       .0     1.46
   -21   2   3      7.3      2.9     1.23
   -20   2   3      5.6       .0     2.62
   -19   2   3     11.2     20.5     1.33
   -18   2   3     18.2     22.6      .82
   -17   2   3     23.2     13.1     1.62
   -16   2   3      7.9       .0     4.74
   -15   2   3      5.6       .0     3.75
   -14   2   3      5.9      9.0     1.42
   -13   2   3      9.5       .0     3.17
   -12   2   3     10.7      8.0     1.64
   -11   2   3      6.1     12.8     1.03
   -10   2   3     19.1      7.5     2.79
    -9   2   3     17.9     13.1     3.26
    -8   2   3      8.5     13.0      .92
    -7   2   3      9.0       .2      .76
    -6   2   3     14.1     14.4     1.84
    -5   2   3     10.3      4.3     1.43
    -4   2   3      9.1      2.6     1.42
    -3   2   3     10.2     13.5      .82
    -2   2   3     11.3      7.6      .83
    -1   2   3     10.2       .3     1.16
     0   2   3      7.8       .0     4.86
     1   2   3      6.3       .0     2.57
     2   2   3     12.9     22.8      .81
     3   2   3     13.4      9.2      .85
     4   2   3     12.1      7.4     1.45
     5   2   3     12.1     12.8     1.17
     6   2   3     18.1     14.3     1.25
     7   2   3     12.6     10.8      .82
     8   2   3     11.9       .0     3.02
     9   2   3     13.3     18.1     2.52
    10   2   3      6.7     13.6      .82
    11   2   3      6.0      2.3      .82
    12   2   3      5.4     13.4      .83
    13   2   3     10.4      2.9      .83
    15   2   3      6.5      9.6     1.17
    16   2   3      6.9      2.8     1.17
    17   2   3     10.2      9.1      .67
    18   2   3      7.7      6.6      .83
    19   2   3      3.8       .0     1.57
    20   2   3      6.1       .9     1.14
    21   2   3      7.5      6.4      .85
   -22   3   3      4.5      2.5     1.03
   -21   3   3      8.5      5.1      .81
   -20   3   3      7.6      1.6     1.52
   -19   3   3      7.5      5.0      .84
   -18   3   3      4.9      4.8      .69
   -17   3   3      4.0       .0     2.01
   -16   3   3     10.7      4.4      .71
   -15   3   3      6.0      9.0     1.31
   -14   3   3      6.6       .7     1.11
   -13   3   3     19.2     15.0     1.17
   -12   3   3     12.6       .0     3.22
   -11   3   3      6.9      1.7      .82
   -10   3   3     17.2     22.1     2.11
    -9   3   3     14.7     17.4     2.60
    -8   3   3     17.9      5.0     4.28
    -7   3   3     13.3      9.8      .83
    -6   3   3      7.5      7.5     1.06
    -5   3   3      8.8       .0     2.64
    -4   3   3     12.0      1.9      .82
    -3   3   3     11.7       .2      .83
    -2   3   3     14.1     16.0      .99
    -1   3   3     14.2     15.7     1.10
     0   3   3      9.1      5.2     1.53
     1   3   3     10.4     11.4      .94
     2   3   3     10.6      3.5     1.11
     3   3   3     12.2      9.4      .83
     4   3   3     15.2     12.1     1.10
     5   3   3     18.1     16.9     1.65
     6   3   3     18.2     20.7     2.79
     7   3   3     19.1     10.8     1.26
     8   3   3     12.1      7.5      .82
     9   3   3     18.7     17.6      .83
    10   3   3     15.6      4.2     3.06
    11   3   3     11.4      1.0     1.76
    12   3   3      2.3       .0     1.17
    13   3   3      7.4       .3     1.52
    14   3   3      4.4      5.5      .83
    15   3   3      4.3       .0     1.17
    17   3   3      8.3      8.2      .83
    18   3   3      6.5      4.8     1.51
    19   3   3      5.7      1.3      .92
    20   3   3      6.1      4.6     1.11
   -22   4   3      6.1      1.5     1.03
   -21   4   3      6.6      6.2     1.02
   -20   4   3      3.4       .0      .87
   -19   4   3      6.6      6.4      .74
   -18   4   3      8.8     10.7     1.13
   -17   4   3      8.6       .0     2.63
   -16   4   3      6.9     11.0      .56
   -15   4   3      8.9      3.9     1.67
   -14   4   3      8.8      8.1     1.37
   -13   4   3     12.1       .0     6.95
   -12   4   3     24.2     28.7     2.53
   -11   4   3     10.5      4.8     2.37
   -10   4   3      5.4      1.1      .89
    -9   4   3      9.3      6.4     1.19
    -8   4   3     11.9     16.8     2.48
    -7   4   3     10.5     12.5      .82
    -6   4   3      6.5       .0     2.18
    -5   4   3      8.9       .9      .82
    -4   4   3      6.2       .0     2.71
    -3   4   3      9.5      6.1      .83
    -2   4   3     10.2      7.7     1.28
    -1   4   3      9.1      6.6      .83
     0   4   3      9.2       .6     2.08
     1   4   3      8.9      5.4     1.19
     2   4   3      7.0       .3      .81
     3   4   3      8.1      5.8     1.37
     4   4   3      9.0      9.6      .87
     5   4   3     14.3     14.6      .83
     6   4   3      8.6      3.1      .82
     7   4   3     11.2      3.8     1.57
     8   4   3     26.4     29.5     4.00
     9   4   3     31.3     25.6     1.94
    10   4   3     21.4       .0     6.41
    12   4   3      6.2       .0     2.31
    13   4   3     10.6      3.0      .83
    14   4   3      5.5       .0     1.90
    15   4   3      9.0      3.7      .90
    16   4   3      9.2     11.1     1.17
    17   4   3      7.4      2.7     1.17
    18   4   3      3.9       .0     1.17
    19   4   3      5.3      1.7     1.17
    20   4   3      5.7       .7     1.17
   -21   5   3      8.8      2.0      .67
   -20   5   3     12.4      3.6     2.42
   -19   5   3      8.5      3.3      .82
   -18   5   3      3.1       .0     1.17
   -17   5   3      8.5     18.7     1.17
   -16   5   3      6.3      2.9     1.17
   -15   5   3     12.1      7.5      .83
   -14   5   3     10.0      2.3     1.80
   -13   5   3     12.9      9.6      .82
   -12   5   3      9.3       .0     6.71
   -11   5   3     13.1      2.9     1.50
   -10   5   3     11.3     14.0      .96
    -9   5   3      9.4     14.1     1.39
    -8   5   3      8.1       .0     3.12
    -7   5   3     16.3     11.1      .93
    -6   5   3     15.6       .0     5.88
    -5   5   3     17.5     16.3      .83
    -4   5   3     16.4     21.7     1.30
    -3   5   3     16.7      6.5      .83
    -2   5   3     13.8     16.5      .83
    -1   5   3      2.1       .0     4.66
     0   5   3     15.6     16.3     1.36
     1   5   3     16.9     15.0      .83
     2   5   3     16.8     15.0     1.18
     3   5   3     15.5      9.3      .97
     4   5   3     10.6     10.3      .82
     5   5   3      8.7      7.8      .81
     6   5   3     12.2      7.4      .83
     7   5   3     12.0       .0     3.16
     8   5   3     15.7      8.7      .96
     9   5   3     12.0      5.8     1.06
    10   5   3     12.2      9.9      .82
    11   5   3      7.2       .6     1.72
    12   5   3     16.2      1.8     1.26
    13   5   3     13.0     21.2     1.80
    14   5   3      9.0      7.1      .83
    15   5   3      8.9      3.1     1.36
    16   5   3     11.4      9.5      .83
    17   5   3      9.2      3.6     1.93
    18   5   3      4.9      6.4      .82
    19   5   3      7.4      4.1     1.17
   -20   6   3      8.7      9.8     1.17
   -19   6   3      7.6     11.0     1.17
   -18   6   3      8.9      7.2     1.17
   -16   6   3     13.9     16.0     2.04
   -15   6   3      6.7      2.7      .82
   -14   6   3      7.0      5.6      .82
   -13   6   3     10.6      2.4     1.96
   -12   6   3      9.8      7.7     1.17
   -11   6   3     10.0       .0     5.79
   -10   6   3     12.7       .0     1.40
    -9   6   3      5.1      7.4      .82
    -8   6   3      6.3      2.3      .83
    -7   6   3      6.7      3.2      .82
    -6   6   3      8.7       .0     3.99
    -5   6   3     11.4     13.5     1.72
    -4   6   3     10.4      9.5     1.60
    -3   6   3      5.2     15.2      .99
    -2   6   3     14.9      2.8      .82
    -1   6   3     13.8     24.3     2.13
     0   6   3      7.8       .0     2.36
     1   6   3      7.8      6.4      .82
     2   6   3     10.1      9.3      .62
     3   6   3      8.4     13.2     2.08
     4   6   3      6.3       .0     2.20
     5   6   3      8.2      2.4      .82
     6   6   3      5.9      2.7      .83
     7   6   3     11.9     15.6     2.16
     8   6   3     11.1     13.3      .82
     9   6   3      7.8      3.1      .81
    10   6   3      7.2       .0     2.22
    11   6   3      7.9      1.6     1.17
    12   6   3      9.3     11.0      .83
    13   6   3      6.0       .0     3.78
    14   6   3     11.8      4.9     1.18
    15   6   3      8.2      9.7     1.33
    16   6   3      7.3       .0     2.25
    17   6   3      8.5      7.7     1.17
    18   6   3      6.5       .0     2.50
    19   6   3      3.5       .0     3.06
   -19   7   3      9.1     13.0      .84
   -18   7   3      7.8      4.0     1.17
   -17   7   3      6.5       .0     2.83
   -15   7   3      5.5      5.0     1.17
   -14   7   3      6.6      4.1      .83
   -13   7   3      4.7       .0     6.01
   -12   7   3      3.8       .0     4.35
   -11   7   3      8.8       .0     3.07
   -10   7   3      7.3     10.6     1.24
    -9   7   3      6.9     10.1     1.17
    -8   7   3      9.5     11.0     2.00
    -7   7   3      8.1      3.9     1.10
    -6   7   3      7.0       .0     4.06
    -5   7   3     14.0     18.3      .82
    -4   7   3     11.0     27.2     2.11
    -3   7   3     12.2     10.5     1.61
    -2   7   3      6.1      6.8      .98
    -1   7   3      7.4      5.4      .82
     0   7   3     13.0     19.1     3.16
     1   7   3     15.8      4.1      .82
     2   7   3      9.3     18.4      .72
     3   7   3      6.6      7.0      .88
     4   7   3     10.2      6.0      .82
     5   7   3      9.5       .0     2.72
     6   7   3      8.6      1.3      .82
     7   7   3      9.1      4.4     1.13
     8   7   3     10.1      7.3      .82
     9   7   3      7.1      4.2      .82
    10   7   3      9.1      1.1      .90
    11   7   3      9.1       .1     1.17
    12   7   3      8.4      5.2      .82
    13   7   3     11.2     16.7     1.15
    14   7   3     11.6       .0     3.47
    15   7   3      9.6      7.5     1.47
    16   7   3      9.8      2.6      .83
    17   7   3      3.7       .0     1.05
    18   7   3      9.0     10.9     1.17
   -18   8   3      5.7       .9     1.17
   -17   8   3      8.7     12.4     1.39
   -16   8   3      7.5      5.9     1.02
   -15   8   3      6.8      8.4     1.17
   -14   8   3      7.2       .0     2.30
   -13   8   3     18.0     17.7      .82
   -12   8   3     15.6       .0     4.32
   -11   8   3     14.0      2.2      .82
   -10   8   3      5.4      6.2      .82
    -9   8   3      6.2      6.1      .83
    -8   8   3      6.2       .4     1.17
    -7   8   3      5.6       .0     1.94
    -6   8   3     10.4      1.2     2.09
    -5   8   3      9.5     13.8     1.90
    -4   8   3      3.4      1.3      .79
    -3   8   3     17.1     18.2      .83
    -2   8   3     25.3     19.3      .83
    -1   8   3     18.8     24.7     1.66
     0   8   3     14.8     13.0     1.08
     1   8   3      9.1       .0     1.94
     2   8   3      8.6     11.4     1.94
     3   8   3      5.5      2.0      .98
     4   8   3      9.5      1.7     1.37
     5   8   3      6.8      1.0     1.46
     6   8   3      5.3       .0     1.40
     7   8   3      8.2      4.8      .91
     8   8   3     20.2     12.3      .83
     9   8   3     17.9     15.0     2.08
    10   8   3     17.8     21.7      .83
    11   8   3      5.9       .8     1.28
    12   8   3      8.9      2.1      .82
    13   8   3      9.3      8.9      .83
    14   8   3      7.6       .2      .82
    15   8   3      6.1      1.8     1.17
    16   8   3      6.3       .6      .92
   -16   9   3      7.9      3.3     1.17
   -15   9   3      9.3      6.5      .83
   -14   9   3      9.9      5.2     1.15
   -13   9   3      9.3      1.6     2.09
   -12   9   3     15.5     11.2     1.50
   -11   9   3     11.4       .0     3.60
   -10   9   3      9.6      2.6     2.09
    -9   9   3     15.9      9.7     1.31
    -8   9   3      6.6      8.0      .98
    -7   9   3      6.8      1.9      .96
    -6   9   3      6.9      7.3     1.17
    -5   9   3      5.7       .0     3.51
    -4   9   3      5.7       .0     2.61
    -3   9   3      8.6      5.2     1.17
    -2   9   3      9.5     11.1     1.17
    -1   9   3      8.0       .0     2.06
     0   9   3      6.9       .0     3.50
     1   9   3      5.9       .0     2.08
     2   9   3      8.9     11.9     1.98
     3   9   3     10.0     10.5      .82
     4   9   3      4.7       .0     2.98
     5   9   3     12.7       .0     3.67
     6   9   3     13.1     16.0     1.86
     7   9   3     15.3     26.4     1.90
     8   9   3     11.4      8.9      .83
     9   9   3     10.6       .8     1.04
    10   9   3      9.7      7.1      .83
    11   9   3     12.0      6.9     1.06
    12   9   3      8.3      8.9     1.21
    13   9   3      2.6       .0     1.17
    14   9   3      4.4       .0     1.17
    15   9   3      8.0       .7     1.17
   -15  10   3      3.5      4.4      .82
   -14  10   3      2.8       .0     5.17
   -13  10   3      3.2       .0     1.05
   -12  10   3      3.8       .0     1.17
   -11  10   3      5.2     10.7     1.17
   -10  10   3      9.4       .6      .83
    -9  10   3      8.9     16.2      .82
    -8  10   3     11.9     21.3     2.00
    -7  10   3     16.9     12.4     1.59
    -6  10   3      7.4       .0     2.21
    -5  10   3      6.2       .0     2.00
    -4  10   3     11.2      9.7     1.17
    -3  10   3      9.9     19.6     2.24
    -2  10   3      6.7      7.8      .82
    -1  10   3      7.5      7.0      .83
     0  10   3      8.1     10.8     1.45
     1  10   3     11.3     11.6     1.15
     2  10   3      6.9      4.8      .68
     3  10   3     15.0      6.9      .83
     4  10   3     15.6     18.7     1.42
     5  10   3     12.2     13.2     1.24
     6  10   3     11.2       .0     3.36
     7  10   3      3.5      3.4      .81
     8  10   3      3.9       .0     1.17
     9  10   3      3.5       .0     4.00
    10  10   3      7.7     13.9     1.17
    11  10   3      7.3       .0     1.91
    12  10   3      2.7       .0     1.17
    13  10   3      3.7       .0     2.94
   -13  11   3      8.7      3.1     1.03
   -12  11   3      8.7       .0     2.31
   -11  11   3      8.1      7.2     1.54
   -10  11   3      7.5      8.3     1.17
    -9  11   3      6.1      2.8     1.17
    -8  11   3      4.9       .0     1.56
    -7  11   3      6.4      6.1      .82
    -6  11   3     10.2      3.5     1.17
    -5  11   3      9.3      8.6     1.17
    -4  11   3      2.1       .0     1.17
    -2  11   3     13.0     14.8     1.72
    -1  11   3     13.4     12.0     1.17
     0  11   3      5.7       .0     1.49
     2  11   3      5.1      6.8     1.17
     3  11   3      9.7      9.5     1.89
     4  11   3      6.8      1.2     1.17
     5  11   3      7.3      2.8     1.17
     6  11   3      8.0      4.1     1.17
     7  11   3      6.2      1.2      .82
     8  11   3     10.0      1.7     2.03
     9  11   3      7.8     10.2     1.04
    10  11   3      8.9      4.5     1.06
    11  11   3      9.3       .6     1.60
   -10  12   3      6.9      8.7      .82
    -9  12   3      6.9      8.5      .82
    -8  12   3      5.1       .0     1.56
    -6  12   3     11.3      5.7      .95
    -5  12   3      4.2       .0     1.17
    -4  12   3      6.3      2.8      .83
    -3  12   3      5.8      4.2      .81
    -2  12   3      2.8       .0      .81
    -1  12   3      4.2       .0     4.39
     0  12   3      7.2       .3     1.02
     1  12   3      3.8       .0     1.17
     2  12   3      9.6      4.7     1.17
     3  12   3      9.3      6.6     1.66
     4  12   3      9.8      8.3     1.17
     5  12   3      8.6      8.2      .81
     6  12   3      5.1      4.7      .82
     8  12   3      4.6       .0     1.17
     9  12   3      6.6      3.3      .82
    -6  13   3      5.9      5.0     1.17
    -5  13   3      4.6       .0     1.17
    -4  13   3      4.0      2.1      .82
    -3  13   3      3.8       .0     1.16
    -2  13   3      9.0      3.6     1.74
    -1  13   3     10.4      3.7     1.94
     0  13   3      5.1       .0     1.84
     1  13   3      4.8      2.2      .98
     2  13   3      4.9       .0      .81
     3  13   3      7.5       .7     1.81
     4  13   3      6.0      8.5      .83
   -20   0   4      9.6      2.1     1.17
   -18   0   4     34.7     33.8     1.93
   -16   0   4     22.3       .0     5.71
   -14   0   4      7.4      8.0      .82
   -12   0   4     32.3     23.0      .83
   -10   0   4     17.7       .0     5.26
    -8   0   4     20.0      1.5     3.50
    -6   0   4     28.1     21.7     1.45
    -4   0   4     26.2     20.5     1.57
    -2   0   4    103.3       .0    43.34
     0   0   4     35.7     19.6     5.22
     2   0   4     34.5     32.0      .83
     8   0   4     43.7     51.0     1.17
    10   0   4     13.0       .6      .83
    12   0   4     20.2     25.2     1.45
    14   0   4     31.4     27.0      .83
    16   0   4      5.9      9.0     1.17
   -20   1   4     16.7     20.9     2.43
   -19   1   4      6.6      7.3     1.17
   -18   1   4     11.3       .0     3.07
   -17   1   4     13.3      9.6     2.49
   -16   1   4     13.7     12.8     1.30
   -15   1   4     15.9     11.2      .83
   -14   1   4     10.1      5.5     1.51
   -13   1   4     32.6     20.5     3.51
   -12   1   4     21.4     12.8     3.51
   -11   1   4     25.8     19.5     2.90
   -10   1   4      5.9       .7     1.02
    -9   1   4     14.2     13.2     1.52
    -8   1   4     14.8     15.5     1.29
    -7   1   4     10.6      6.9      .66
    -6   1   4     15.7     19.9     1.28
    -5   1   4     21.4     13.3      .79
    -4   1   4     16.5     10.8     3.40
    -3   1   4      9.5     10.1     1.42
    -2   1   4     12.5      1.6     2.29
    -1   1   4     16.0     15.5     2.74
     0   1   4     22.1      2.3     3.11
     1   1   4     27.9     31.2     5.34
     2   1   4     23.8      1.7     3.00
     3   1   4     13.1     10.0     1.17
     4   1   4     18.3     17.6     1.28
     5   1   4     15.9      9.7     2.71
     6   1   4     18.4      6.2      .83
     7   1   4     31.3     20.4     5.34
     8   1   4     22.7     16.0     4.00
     9   1   4     28.6     23.5      .83
    10   1   4     14.8       .0     4.77
    11   1   4     19.3       .0     6.30
    12   1   4     18.7     14.8     3.44
    13   1   4     10.9      5.7     1.19
    14   1   4     11.7     12.7     2.60
    15   1   4     10.2      4.0      .57
    16   1   4     18.9      6.7     3.08
    17   1   4     22.4     15.5      .67
   -20   2   4     10.2     12.7      .98
   -19   2   4      4.8       .0     4.90
   -18   2   4     16.8     21.1     1.17
   -17   2   4     19.9     16.6     3.74
   -16   2   4     11.4      4.9      .99
   -15   2   4     19.6     15.2     2.75
   -14   2   4     19.0     15.6     2.13
   -13   2   4     40.0     36.6     5.46
   -12   2   4     14.0       .0     5.06
   -11   2   4     16.1     12.4      .79
   -10   2   4     27.0      6.4     3.19
    -9   2   4     17.2      3.5     3.08
    -8   2   4     16.3     13.3     1.56
    -7   2   4     12.6      9.0     1.64
    -6   2   4     12.3      7.0     1.68
    -5   2   4     20.2     18.2     2.28
    -4   2   4     20.0     11.5     2.82
    -3   2   4     20.9      7.1     3.31
    -2   2   4      9.4      4.4      .97
    -1   2   4     26.5     25.3     1.90
     0   2   4      8.6       .0     5.08
     1   2   4     12.9       .0     4.76
     2   2   4      9.1      6.2     1.18
     3   2   4     17.5      5.9     1.81
     4   2   4     24.3     26.7     2.64
     5   2   4     15.5       .0     4.56
     6   2   4     37.3     14.8     8.70
     7   2   4     22.2     16.7     1.64
     8   2   4     26.6      7.6     1.76
     9   2   4     35.7     29.0     5.49
    10   2   4     34.2       .0    11.37
    11   2   4     17.7     18.2     2.48
    12   2   4     19.9      6.6     1.17
    13   2   4     24.3     16.6      .82
    14   2   4      7.3      5.6     1.17
    15   2   4     13.2     14.9     1.17
    16   2   4     15.2     13.1     1.25
    17   2   4      3.5       .0     2.20
   -19   3   4      7.4       .0     2.48
   -18   3   4      8.1      5.6     1.97
   -17   3   4     23.6     27.3     2.60
   -16   3   4     12.8       .0     3.44
   -15   3   4     13.5     16.3      .95
   -14   3   4     21.6     18.6     2.71
   -13   3   4      9.7     14.4     2.02
   -12   3   4      9.7     16.9     2.41
   -11   3   4     36.7     26.1     6.26
   -10   3   4     36.3     23.2     4.44
    -9   3   4     13.8      6.1     2.73
    -8   3   4     10.6      1.8     1.06
    -7   3   4      7.0      9.4      .57
    -6   3   4     15.3      3.3     2.99
    -5   3   4     18.3     11.0      .83
    -4   3   4     10.8       .6     1.40
    -3   3   4     16.8     12.1     1.07
    -2   3   4     13.1      6.5     2.51
    -1   3   4     11.2       .0     3.49
     0   3   4      6.1       .6      .83
     1   3   4      9.1       .0     4.61
     2   3   4      8.2       .0     3.91
     3   3   4     12.2      8.3      .83
     4   3   4      7.7      3.2      .82
     5   3   4     47.1     10.6     1.51
     6   3   4     54.1     35.4     4.29
     7   3   4     46.9     28.7     8.91
     8   3   4     12.4       .0     3.94
     9   3   4     18.8     12.0     2.59
    10   3   4     27.3     23.9     4.53
    11   3   4     17.5       .0     4.92
    12   3   4     16.7      9.7     2.18
    13   3   4     29.6     16.0     3.33
    14   3   4     10.2      3.2     1.17
    15   3   4     11.7      6.8     1.17
    16   3   4     20.3     19.2     1.82
    17   3   4      9.7      5.9      .82
   -19   4   4      6.9      8.9      .86
   -18   4   4      7.0      2.9      .94
   -17   4   4      6.9       .0     3.32
   -16   4   4      8.2      2.5      .78
   -15   4   4      4.9      1.9      .67
   -14   4   4     11.3     13.7      .67
   -13   4   4      8.1      2.3     1.73
   -12   4   4      6.4       .0     3.88
   -11   4   4     14.1       .0     4.74
   -10   4   4      5.6      2.7      .81
    -9   4   4     10.5      8.6      .89
    -8   4   4     18.8       .0     7.40
    -7   4   4     12.3       .0     4.12
    -6   4   4      9.9       .0     3.32
    -5   4   4      8.1      9.2     2.00
    -4   4   4      5.4      8.3     1.17
    -3   4   4     14.3      3.4      .83
    -2   4   4      7.7       .0     1.95
    -1   4   4      7.7      7.0      .82
     0   4   4     13.5      6.1      .83
     1   4   4      7.5      2.9     1.19
     2   4   4      8.5      2.8      .81
     3   4   4     14.7      8.3     3.08
     4   4   4     23.1     18.4     4.16
     5   4   4     17.9     23.6     1.06
     6   4   4     18.8     12.4     1.15
     7   4   4     15.7     17.0      .83
     8   4   4     16.3      8.9     2.46
     9   4   4     13.2       .1     1.25
    10   4   4     10.6      9.4     2.62
    11   4   4     12.5      7.6      .83
    12   4   4     13.8     12.2     1.17
    13   4   4     20.2       .0     7.63
    14   4   4      6.7       .0     2.41
    15   4   4      6.4       .0     3.66
    16   4   4      8.5      7.4      .82
   -18   5   4      3.2      2.7      .62
   -17   5   4      8.1      4.9      .91
   -16   5   4      5.1       .0     3.10
   -15   5   4      8.9      4.1      .83
   -14   5   4      7.1      4.0      .82
   -13   5   4      4.9       .0     3.13
   -12   5   4      6.7      5.8     1.17
   -11   5   4      8.7      1.9      .81
   -10   5   4     30.9       .0     8.86
    -9   5   4      8.4       .9     1.17
    -8   5   4     12.3     15.0     1.04
    -7   5   4     11.3     11.9      .83
    -6   5   4      7.4       .0     2.36
    -5   5   4     17.3      8.3     4.09
    -4   5   4      3.6       .0     5.11
    -3   5   4     22.2     10.7     4.48
    -2   5   4      8.3       .0     2.84
    -1   5   4     17.7       .0     5.47
     0   5   4      7.3      6.8      .83
     1   5   4     21.9     24.7     3.32
     2   5   4      7.2      2.5     1.23
     3   5   4     16.9     13.2      .90
     4   5   4     18.8       .0     5.27
     5   5   4      7.1       .0     2.13
     6   5   4     37.3     18.8     1.87
     7   5   4     26.0      7.1     5.48
     8   5   4      9.5       .0     3.39
     9   5   4     18.0       .0     9.27
    10   5   4     24.0       .0     6.86
    11   5   4     25.1       .0    11.56
    12   5   4      9.4      2.0      .82
    13   5   4     13.2       .0     5.76
    14   5   4      6.3       .0     2.51
    15   5   4      7.5      4.9     1.26
    16   5   4     21.8      9.9     3.60
   -17   6   4     10.5     10.6     1.17
   -16   6   4      4.1      2.2      .82
   -15   6   4      5.0       .0     4.37
   -14   6   4     17.8       .0     6.42
   -13   6   4     11.0       .0     5.44
   -12   6   4     25.0     21.0     4.16
   -11   6   4     16.9       .0     5.29
   -10   6   4      9.0      3.9     1.64
    -9   6   4     22.6     19.0      .83
    -8   6   4     41.9       .0    14.61
    -7   6   4     11.5       .4      .83
    -6   6   4     35.8     27.6     8.27
    -5   6   4     18.4      5.1     4.34
    -4   6   4     17.0       .0     4.43
    -3   6   4     16.3     19.1     2.04
    -2   6   4     21.3      8.0      .98
    -1   6   4     13.1     24.6     2.05
     0   6   4     18.3      4.8     2.51
     1   6   4     16.7     21.3     1.98
     2   6   4     38.3     34.5     5.43
     3   6   4     15.1     14.9     1.73
     4   6   4     33.4     18.2     7.56
     5   6   4     20.2     21.9      .93
     6   6   4     15.4      7.7      .83
     7   6   4     19.5       .0     6.93
     8   6   4     31.5     19.6     4.85
     9   6   4     14.9     16.6      .82
    10   6   4      6.1       .0     4.53
    11   6   4      7.9      7.0     1.17
    12   6   4      9.6      3.8      .82
    13   6   4      5.1     12.9      .81
    14   6   4     13.9     18.0     2.20
    15   6   4     16.3       .0     8.30
   -16   7   4      6.9      6.2     1.17
   -15   7   4     10.5      1.2     1.17
   -14   7   4      5.6       .0     2.95
   -13   7   4     13.8       .0     4.14
   -12   7   4     10.9      5.8     2.54
   -11   7   4      5.8       .1      .83
   -10   7   4     10.8      3.6     1.17
    -9   7   4      7.2      4.3     1.39
    -8   7   4      5.6      3.1      .82
    -7   7   4     12.7       .0     4.37
    -6   7   4     14.7      5.8     3.12
    -5   7   4     29.2     23.0     6.21
    -4   7   4     38.3     35.5     5.77
    -3   7   4     13.5     14.0      .83
    -2   7   4     33.5     34.0     4.36
    -1   7   4     10.1       .0     4.56
     0   7   4     33.0     43.8     1.80
     1   7   4     33.8     25.7     6.22
     2   7   4      9.3      4.5      .83
     3   7   4     15.0     17.6     2.11
     4   7   4      9.4       .0     5.33
     5   7   4      9.9      1.9     1.59
     6   7   4     12.4       .0     3.59
     7   7   4     11.9       .0     5.08
     8   7   4     13.3     13.9     2.66
     9   7   4     10.7      8.2     2.50
    10   7   4     11.2       .0     2.95
    11   7   4      6.4      3.5      .83
    12   7   4      6.5      3.5      .82
    13   7   4     16.7      5.0     2.59
    14   7   4      3.5       .0     1.17
   -15   8   4     10.8     18.1      .95
   -14   8   4      6.1      2.3     1.17
   -13   8   4      6.5     14.6     1.57
   -12   8   4      2.9       .0      .83
   -11   8   4      5.4      2.0     1.17
   -10   8   4     16.8     15.6     3.08
    -9   8   4     16.2     13.7      .83
    -8   8   4      7.8       .0     2.32
    -7   8   4     11.2     10.5     1.91
    -6   8   4     25.0       .0     7.10
    -5   8   4     14.7     14.8     2.44
    -4   8   4     20.6     24.6      .98
    -3   8   4      5.9      6.2      .86
    -2   8   4     16.4     19.3     1.56
    -1   8   4      9.3     10.5      .82
     0   8   4     18.0     18.9     2.16
     1   8   4     17.0     17.1     1.97
     2   8   4     10.4      5.3     1.82
     3   8   4      9.3      9.8     1.36
     4   8   4     10.3      6.7     1.41
     5   8   4     20.3     19.4     1.32
     6   8   4     19.7     20.8     4.85
     7   8   4      7.4       .0     2.19
     8   8   4      8.3      2.8     1.32
     9   8   4      9.0     13.9     1.56
    10   8   4     13.5       .0     3.41
    11   8   4      8.9       .0     4.32
    12   8   4     10.9      9.4     1.35
   -13   9   4      9.2      8.0      .82
   -12   9   4      5.8      5.1     1.17
   -11   9   4      9.1     11.6      .83
   -10   9   4      6.1      6.2     1.17
    -9   9   4     25.9     19.7      .83
    -8   9   4     11.1     14.5     1.69
    -7   9   4     16.5     20.0      .82
    -6   9   4     15.5     14.1     1.25
    -5   9   4      7.3      1.1     1.17
    -4   9   4      7.0      1.8     1.17
    -3   9   4      8.3      6.5     1.17
    -2   9   4      6.8      9.5     1.24
    -1   9   4      5.7      2.5     1.17
     0   9   4      5.5      7.8     1.17
     1   9   4      6.5      7.3     1.17
     2   9   4     14.4     22.8      .83
     3   9   4     20.6     11.1     1.54
     4   9   4     25.3     10.8     2.19
     5   9   4     24.1     23.3      .88
     6   9   4      6.8       .0     1.91
     7   9   4     13.7     12.8     2.80
     8   9   4      6.6      6.4      .93
     9   9   4      7.3       .0     2.23
    10   9   4     15.5       .0     5.04
   -10  10   4     20.2     20.0     2.07
    -9  10   4     16.6     17.6     3.23
    -8  10   4      9.8      9.5     1.67
    -7  10   4      4.9       .0     1.70
    -6  10   4      4.1       .0     3.40
    -5  10   4      9.2     18.5      .90
    -4  10   4      3.6       .0     3.25
    -3  10   4      5.0      1.4     1.17
    -2  10   4      7.4       .7      .82
    -1  10   4      1.7       .0     1.17
     0  10   4      4.9       .0     4.87
     1  10   4     10.8     18.5      .87
     2  10   4      5.5       .0     4.44
     3  10   4      8.1       .1      .82
     4  10   4     16.4     15.3      .83
     5  10   4     23.4     29.7     3.62
     6  10   4     24.5     24.3     4.86
     7  10   4     15.0      3.2     1.17
     8  10   4     17.4      7.5      .83
    -7  11   4      4.5       .0     1.48
    -6  11   4     13.1      6.3     1.17
    -3  11   4      8.0      3.2      .81
    -2  11   4      4.3      5.7      .83
    -1  11   4      6.0      4.6     1.17
     0  11   4      6.7       .0     3.68
     1  11   4      7.0      6.7      .82
     2  11   4     10.0     14.0      .83
     3  11   4      7.3      1.7     1.81
     4  11   4      6.8       .6     1.17
   -14   0   5      7.9      4.9     1.17
   -12   0   5      7.2      3.8     1.22
   -10   0   5      5.7      1.0     1.17
    -8   0   5      7.5      6.4      .82
    -6   0   5      6.1      2.5      .82
    -4   0   5      4.6      8.1      .81
    -2   0   5      5.4       .1     1.04
     0   0   5      6.8      1.3     1.10
     2   0   5     10.9     15.1     1.25
    10   0   5      8.1     10.4     1.17
    12   0   5      8.3      2.4     1.17
   -15   1   5     23.0       .0     7.94
   -14   1   5      8.6       .0     3.12
   -13   1   5      7.8      9.5     1.69
   -12   1   5      7.0       .0     4.97
   -11   1   5     11.8      7.5     2.54
   -10   1   5      5.7      8.6     1.14
    -9   1   5      4.8     14.0     1.12
    -8   1   5      6.1      2.3     1.46
    -7   1   5      5.3      3.4     1.00
    -6   1   5      9.2     16.6     1.44
    -5   1   5      7.5      8.4      .70
    -4   1   5      5.8       .7     1.02
    -3   1   5      5.2      6.5      .71
    -2   1   5      5.9      8.7      .93
    -1   1   5      7.2      6.2      .78
     0   1   5      8.2     10.2      .58
     1   1   5     10.6      1.1      .58
     2   1   5      6.5      3.2      .66
     3   1   5      7.8      2.8     1.36
     5   1   5      5.9      5.5     1.17
     6   1   5     13.3      6.5      .83
     7   1   5      8.9     14.1     1.01
     8   1   5     14.2      8.8     1.86
     9   1   5     17.7       .0     6.84
    10   1   5     17.7      3.3     3.80
    11   1   5      9.3       .0     6.39
    12   1   5      3.3      7.7      .79
   -15   2   5      5.2      3.8      .82
   -14   2   5      4.8       .0     1.95
   -13   2   5      5.9      3.6     1.13
   -12   2   5      6.0      3.1     1.23
   -11   2   5      9.6     18.2      .66
   -10   2   5     13.2       .3     1.63
    -9   2   5     10.2      3.3     1.67
    -8   2   5     16.1     14.0     1.12
    -7   2   5     10.4      1.9     1.25
    -6   2   5      5.9      2.5     1.32
    -5   2   5      3.4       .0     1.66
    -4   2   5      8.1      7.0      .93
    -3   2   5      7.8      9.8     1.09
    -2   2   5      7.8      1.5     1.04
    -1   2   5      5.8       .0     1.70
     0   2   5      7.7       .7      .57
     1   2   5      5.8      3.8     1.33
     2   2   5     13.1     14.0     1.49
     3   2   5     14.3     10.1      .69
     4   2   5     17.2     11.5      .91
     5   2   5     17.8     17.6      .83
     6   2   5      7.1      4.0     1.37
     7   2   5      8.4      9.0      .83
     8   2   5      9.8      8.3     1.85
     9   2   5      6.7      4.5      .83
    10   2   5      7.7      3.4     1.17
    11   2   5      5.6       .0     2.42
    12   2   5      9.6       .0     2.87
   -14   3   5      8.0       .0     2.57
   -13   3   5      8.3       .0     3.28
   -12   3   5     10.0     11.2     1.80
   -11   3   5     15.2     13.0     2.52
   -10   3   5     11.8       .0     3.43
    -9   3   5     10.2     15.2     2.49
    -8   3   5      4.6       .0     1.54
    -7   3   5      7.4      1.3     1.10
    -6   3   5      6.7       .0     1.69
    -5   3   5      7.2     12.4      .57
    -4   3   5      6.3      5.6      .67
    -3   3   5      5.3      6.0     1.17
    -2   3   5      8.2      4.1      .81
    -1   3   5      6.2       .0     2.63
     0   3   5      6.1       .0     3.88
     1   3   5      5.0      3.4      .81
     2   3   5      3.7       .0     1.25
     3   3   5     13.2      9.5     1.88
     4   3   5     18.9     13.9      .83
     5   3   5     22.2     18.5      .83
     6   3   5     13.8      6.9     1.14
     7   3   5     11.7     17.8      .83
     8   3   5     10.9      4.6      .82
     9   3   5     12.2      9.6      .83
    10   3   5      8.9       .0     3.87
    11   3   5      4.8      3.0      .82
   -14   4   5      7.0      9.0      .57
   -13   4   5      4.7       .0     1.25
   -12   4   5      8.0      9.2      .71
   -11   4   5      8.3      6.4     1.73
   -10   4   5      5.9      7.1     1.14
    -9   4   5      8.5      4.8      .82
    -8   4   5      8.7      8.8     1.02
    -7   4   5      4.7       .0     1.44
    -6   4   5      7.7      1.3      .83
    -5   4   5      9.0      3.4     1.17
    -4   4   5     12.3      3.3     1.55
    -3   4   5     12.4      8.1     2.41
    -2   4   5     12.2     11.7      .83
    -1   4   5      6.7       .0     2.01
     0   4   5      7.6      7.0     1.03
     1   4   5      6.7      4.5      .82
     2   4   5      7.0      9.4     1.35
     3   4   5      5.8       .0     1.91
     4   4   5      9.0      6.9     1.88
     5   4   5      9.3      7.3      .83
     6   4   5     13.5      6.2     1.59
     7   4   5     10.5      9.2      .82
     8   4   5      6.5      8.5      .83
     9   4   5      7.7      4.2      .83
    10   4   5      6.9      6.2      .82
    11   4   5      7.2       .2      .82
   -13   5   5      7.7      6.8      .82
   -12   5   5      7.3     12.3     1.17
   -11   5   5      6.8      9.5     1.00
   -10   5   5     10.4      4.5     2.27
    -9   5   5     11.9      4.5     2.74
    -8   5   5     14.6     17.1      .82
    -7   5   5     13.9      9.7      .82
    -6   5   5     14.0      4.8     1.19
    -5   5   5      6.6       .4      .81
    -4   5   5     11.8      7.0     1.07
    -3   5   5     15.9     14.2     1.42
    -2   5   5     13.1      8.0     1.34
    -1   5   5     10.8     14.3      .82
     0   5   5      2.5       .0     6.07
     1   5   5     13.0     10.1      .82
     2   5   5     12.5     19.1      .83
     3   5   5     16.0      7.2     1.14
     4   5   5     12.1     13.0     1.95
     5   5   5     11.2      9.3      .82
     6   5   5     12.8     11.7      .82
     7   5   5     12.7      8.1      .82
     8   5   5     10.0      8.6      .82
     9   5   5      8.9      2.1      .83
   -10   6   5      9.5      7.8     1.92
    -9   6   5      7.0      5.1     1.31
    -8   6   5     10.2      8.7      .82
    -7   6   5      7.1       .0     4.04
    -6   6   5      6.9      7.6     1.17
    -5   6   5      9.5      2.8      .82
    -4   6   5      7.9     10.2      .83
    -3   6   5     15.3      6.4      .83
    -2   6   5     11.9     16.6     1.45
    -1   6   5      6.0     10.7     1.12
     0   6   5     11.4     11.1      .82
     1   6   5     11.1      6.9      .82
     2   6   5      6.8      1.8      .83
     3   6   5      7.6       .0      .82
     4   6   5      8.1      7.0     1.76
     5   6   5      9.0       .0     1.04
     6   6   5      5.9      4.5      .82
     7   6   5      8.5      8.6      .82
     8   6   5      7.9      5.0      .83
    -9   7   5     18.0     10.2      .83
    -8   7   5     11.0     16.8     1.01
    -7   7   5      8.0      5.6      .82
    -6   7   5      8.9      2.7     1.25
    -5   7   5     10.3      5.8      .83
    -4   7   5     13.9      6.8      .82
    -3   7   5     16.8       .0     4.25
    -2   7   5     13.4     12.5      .83
    -1   7   5      6.5       .3     1.17
     0   7   5      9.4      2.6      .83
     2   7   5     10.2     14.2     1.25
     3   7   5      8.2       .0     2.41
     4   7   5     18.3     18.9      .83
     5   7   5     14.4     10.4     2.54
     6   7   5      3.3       .0     7.00
    -6   8   5      8.2      8.1      .82
    -5   8   5     13.3      8.5      .83
    -4   8   5      8.1       .0     2.04
    -3   8   5      5.8      2.4      .83
    -2   8   5      5.6      4.0     1.17
    -1   8   5     13.1       .8     2.90
     0   8   5     10.8      5.2      .82
     1   8   5      5.7      7.0      .83
     2   8   5      6.0      4.8      .82
     3   8   5      5.2      5.9     1.17
