# Supplementary material for: The structure of denisovite, a fibrous nanocrystalline polytypic disordered ‘very complex’ silicate, studied by a synergistic multi-disciplinary approach employing methods of electron crystallography and X-ray powder diffraction
Source: IUCrJ. 2017 Mar 8;4(Pt 3):223–42. doi: 10.1107/S2052252517002585 (PMC5414397; doi:10.1107/S2052252517002585)
Supplement: Supplementary file 3 [file m-04-00223-Denisovit_from_XRPDsup3.rtv]

# Rietveld data for Denisovite
# Martin Schmidt, 18-10-2016
##############################################################################
###    CIF submission form for powder diffraction data (IUCr journals)     ###
###                                              Version 11 February 2005  ###
##############################################################################

data_Denisovit_from_XRPD
#data_Denisovit_from_Rietveld

_pd_block_id      Denisovit_from_Rietveld

loop_
      _pd_proc_2theta_corrected
      _pd_proc_intensity_net
      _pd_calc_intensity_net                      
      _pd_proc_ls_weight                        
   3.00000    4676.000    4589.70163      68.38129
   3.01000    4646.000    4589.85269      68.16158
   3.02000    4640.000    4589.74203      68.11755
   3.03000    4709.000    4589.37819      68.62215
   3.04000    4638.000    4588.76621      68.10286
   3.05000    4712.000    4587.91413      68.64401
   3.06000    4588.000    4586.82738      67.73477
   3.07000    4702.000    4585.51363      68.57113
   3.08000    4592.000    4583.97857      67.76430
   3.09000    4571.000    4582.22953      67.60918
   3.10000    4563.000    4580.27229      67.54998
   3.11000    4577.000    4578.11391      67.65353
   3.12000    4575.000    4575.76004      67.63874
   3.13000    4512.000    4573.21755      67.17142
   3.14000    4587.000    4570.49189      67.72739
   3.15000    4629.000    4567.58972      68.03675
   3.16000    4584.000    4564.51627      67.70525
   3.17000    4522.000    4561.27803      67.24582
   3.18000    4521.000    4557.87996      67.23839
   3.19000    4502.000    4554.32839      67.09695
   3.20000    4553.000    4550.62805      67.47592
   3.21000    4529.000    4546.78508      67.29784
   3.22000    4622.000    4542.80397      67.98529
   3.23000    4470.000    4538.69072      66.85806
   3.24000    4562.000    4534.44956      67.54258
   3.25000    4459.000    4530.08637      66.77574
   3.26000    4448.000    4525.60514      66.69333
   3.27000    4539.000    4521.01161      67.37210
   3.28000    4574.000    4516.30952      67.63136
   3.29000    4520.000    4511.50453      67.23095
   3.30000    4435.000    4506.60010      66.59579
   3.31000    4501.000    4501.60180      67.08949
   3.32000    4583.000    4496.51283      67.69785
   3.33000    4387.000    4491.33867      66.23444
   3.34000    4476.000    4486.08227      66.90292
   3.35000    4509.000    4480.74904      67.14909
   3.36000    4502.000    4475.34168      67.09695
   3.37000    4360.000    4469.86553      66.03030
   3.38000    4465.000    4464.32305      66.82066
   3.39000    4285.000    4458.71953      65.45991
   3.40000    4324.000    4453.05715      65.75713
   3.41000    4354.000    4447.34117      65.98484
   3.42000    4348.000    4441.57351      65.93937
   3.43000    4340.000    4435.75939      65.87868
   3.44000    4360.000    4429.90048      66.03030
   3.45000    4301.000    4424.00202      65.58201
   3.46000    4444.000    4418.06538      66.66333
   3.47000    4415.000    4412.09585      66.44547
   3.48000    4473.000    4406.09449      66.88049
   3.49000    4363.000    4400.06663      66.05301
   3.50000    4318.000    4394.01306      65.71149
   3.51000    4339.000    4387.93913      65.87108
   3.52000    4385.000    4381.84535      66.21933
   3.53000    4401.000    4375.73717      66.34003
   3.54000    4380.000    4369.61474      66.18157
   3.55000    4396.000    4363.48365      66.30234
   3.56000    4274.000    4357.34371      65.37583
   3.57000    4374.000    4351.20064      66.13622
   3.58000    4307.000    4345.05392      65.62774
   3.59000    4313.000    4338.90942      65.67344
   3.60000    4361.000    4332.76624      66.03787
   3.61000    4353.000    4326.63044      65.97726
   3.62000    4408.000    4320.50077      66.39277
   3.63000    4318.000    4314.38356      65.71149
   3.64000    4282.000    4308.27716      65.43699
   3.65000    4299.000    4302.18823      65.56676
   3.66000    4263.000    4296.11462      65.29166
   3.67000    4237.000    4290.06333      65.09225
   3.68000    4387.000    4284.03168      66.23444
   3.69000    4311.000    4278.02707      65.65820
   3.70000    4226.000    4272.04626      65.00769
   3.71000    4269.000    4266.09709      65.33759
   3.72000    4290.000    4260.17578      65.49809
   3.73000    4259.000    4254.29067      65.26102
   3.74000    4147.000    4248.43742      64.39721
   3.75000    4233.000    4242.62500      65.06151
   3.76000    4243.000    4236.84844      65.13832
   3.77000    4286.000    4231.11746      65.46755
   3.78000    4304.000    4225.42633      65.60488
   3.79000    4205.000    4219.78566      64.84597
   3.80000    4330.000    4214.18880      65.80274
   3.81000    4250.000    4208.64741      65.19202
   3.82000    4196.000    4203.15383      64.77654
   3.83000    4261.000    4197.72094      65.27634
   3.84000    4121.000    4192.34003      64.19501
   3.85000    4200.000    4187.02544      64.80740
   3.86000    4136.000    4181.76720      64.31174
   3.87000    4288.000    4176.58150      65.48282
   3.88000    4128.000    4171.45691      64.24952
   3.89000    4235.000    4166.41191      65.07688
   3.90000    4217.000    4161.43344      64.93843
   3.91000    4181.000    4156.54295      64.66065
   3.92000    4246.000    4151.72572      65.16134
   3.93000    4281.000    4147.00736      65.42935
   3.94000    4104.000    4142.37202      64.06247
   3.95000    4088.000    4137.85208      63.93747
   3.96000    4119.000    4133.43204      64.17944
   3.97000    4265.000    4129.15707      65.30697
   3.98000    4106.000    4125.01345      64.07808
   3.99000    4097.000    4121.07156      64.00780
   4.00000    4112.000    4117.31591      64.12488
   4.01000    4156.000    4113.86251      64.46705
   4.02000    4084.000    4110.67610      63.90618
   4.03000    4210.000    4107.94179      64.88451
   4.04000    4281.000    4105.56458      65.42935
   4.05000    4047.000    4103.80926      63.61604
   4.06000    4236.000    4102.46856      65.08456
   4.07000    4130.000    4101.86124      64.26507
   4.08000    4093.000    4101.65407      63.97655
   4.09000    4152.000    4102.15858      64.43601
   4.10000    4114.000    4102.99234      64.14046
   4.11000    4026.000    4104.40711      63.45077
   4.12000    4137.000    4106.07200      64.31952
   4.13000    4263.000    4108.16914      65.29166
   4.14000    4127.000    4110.46237      64.24174
   4.15000    4140.000    4113.08489      64.34283
   4.16000    4111.000    4115.88171      64.11708
   4.17000    4080.000    4118.96511      63.87488
   4.18000    4233.000    4122.22670      65.06151
   4.19000    4159.000    4125.78023      64.49031
   4.20000    4001.000    4129.53292      63.25346
   4.21000    4047.000    4133.61435      63.61604
   4.22000    4030.000    4137.92720      63.48228
   4.23000    4129.000    4142.62686      64.25730
   4.24000    4135.000    4147.59833      64.30396
   4.25000    4165.000    4153.03373      64.53681
   4.26000    4138.000    4158.78965      64.32729
   4.27000    4234.000    4165.11087      65.06919
   4.28000    4193.000    4171.81539      64.75337
   4.29000    4220.000    4179.22324      64.96152
   4.30000    4138.000    4187.10385      64.32729
   4.31000    4193.000    4195.88553      64.75337
   4.32000    4185.000    4205.27704      64.69158
   4.33000    4151.000    4215.86909      64.42825
   4.34000    4196.000    4227.28379      64.77654
   4.35000    4083.000    4240.36136      63.89835
   4.36000    4239.000    4254.55855      65.10760
   4.37000    4080.000    4271.06650      63.87488
   4.38000    4188.000    4288.97657      64.71476
   4.39000    4134.000    4309.82457      64.29619
   4.40000    4232.000    4332.01664      65.05383
   4.41000    4254.000    4357.04610      65.22270
   4.42000    4326.000    4382.48273      65.77233
   4.43000    4271.000    4408.73235      65.35288
   4.44000    4422.000    4433.17763      66.49812
   4.45000    4173.000    4453.56370      64.59876
   4.46000    4391.000    4469.17670      66.26462
   4.47000    4349.000    4474.08640      65.94695
   4.48000    4280.000    4472.66470      65.42171
   4.49000    4173.000    4456.94435      64.59876
   4.50000    4323.000    4436.46685      65.74952
   4.51000    4244.000    4405.12877      65.14600
   4.52000    4194.000    4371.94227      64.76110
   4.53000    4127.000    4334.44679      64.24174
   4.54000    4129.000    4297.21248      64.25730
   4.55000    4154.000    4260.49690      64.45154
   4.56000    4177.000    4224.90581      64.62971
   4.57000    4034.000    4191.84765      63.51377
   4.58000    3942.000    4159.96473      62.78535
   4.59000    4084.000    4130.75371      63.90618
   4.60000    4053.000    4102.49587      63.66317
   4.61000    3977.000    4076.39793      63.06345
   4.62000    3987.000    4051.08510      63.14269
   4.63000    3951.000    4027.53454      62.85698
   4.64000    3928.000    4004.76778      62.67376
   4.65000    4012.000    3983.76414      63.34035
   4.66000    4017.000    3963.69123      63.37981
   4.67000    4192.000    3945.75122      64.74566
   4.68000    4008.000    3928.92421      63.30877
   4.69000    4024.000    3914.69807      63.43501
   4.70000    4042.000    3901.64578      63.57673
   4.71000    4001.000    3891.36933      63.25346
   4.72000    4010.000    3882.13005      63.32456
   4.73000    4070.000    3875.34721      63.79655
   4.74000    3950.000    3869.34005      62.84903
   4.75000    3968.000    3865.14506      62.99206
   4.76000    3909.000    3861.46835      62.52199
   4.77000    4032.000    3858.95481      63.49803
   4.78000    4030.000    3856.77835      63.48228
   4.79000    3997.000    3855.29673      63.22183
   4.80000    3990.000    3854.05276      63.16645
   4.81000    4022.000    3853.23443      63.41924
   4.82000    3939.000    3852.61387      62.76145
   4.83000    3977.000    3852.29227      63.06345
   4.84000    4006.000    3852.16893      63.29297
   4.85000    4032.000    3852.30182      63.49803
   4.86000    3900.000    3852.67037      62.44998
   4.87000    4005.000    3853.30288      63.28507
   4.88000    3896.000    3854.25374      62.41795
   4.89000    3973.000    3855.51111      63.03173
   4.90000    4083.000    3857.21887      63.89835
   4.91000    3954.000    3859.29347      62.88084
   4.92000    3953.000    3861.97618      62.87289
   4.93000    4002.000    3865.07139      63.26136
   4.94000    3994.000    3868.89036      63.19810
   4.95000    3986.000    3873.11978      63.13478
   4.96000    3893.000    3878.07442      62.39391
   4.97000    3933.000    3883.39451      62.71363
   4.98000    3953.000    3889.33819      62.87289
   4.99000    4016.000    3895.59573      63.37192
   5.00000    3944.000    3902.35341      62.80128
   5.01000    4087.000    3909.39479      63.92965
   5.02000    4088.000    3916.85405      63.93747
   5.03000    3965.000    3924.59469      62.96825
   5.04000    4000.000    3932.72913      63.24556
   5.05000    4051.000    3941.16365      63.64746
   5.06000    3989.000    3950.01642      63.15853
   5.07000    3985.000    3959.20077      63.12685
   5.08000    4026.000    3968.86255      63.45077
   5.09000    4122.000    3978.89944      64.20280
   5.10000    3999.000    3989.50335      63.23764
   5.11000    4096.000    4000.54431      64.00000
   5.12000    4110.000    4012.27982      64.10928
   5.13000    4105.000    4024.54389      64.07027
   5.14000    4199.000    4037.68802      64.79970
   5.15000    4177.000    4051.50025      64.62971
   5.16000    4117.000    4066.47394      64.16385
   5.17000    4157.000    4082.33017      64.47480
   5.18000    4215.000    4099.78045      64.92303
   5.19000    4258.000    4118.41744      65.25335
   5.20000    4315.000    4139.25290      65.68866
   5.21000    4209.000    4161.60013      64.87680
   5.22000    4243.000    4186.73861      65.13832
   5.23000    4264.000    4213.47949      65.29931
   5.24000    4416.000    4242.96845      66.45300
   5.25000    4377.000    4273.47787      66.15890
   5.26000    4543.000    4305.01291      67.40178
   5.27000    4602.000    4335.97103      67.83804
   5.28000    4556.000    4363.76338      67.49815
   5.29000    4678.000    4388.75569      68.39591
   5.30000    4781.000    4404.88852      69.14478
   5.31000    4645.000    4417.14445      68.15424
   5.32000    4633.000    4417.56360      68.06615
   5.33000    4641.000    4415.57663      68.12489
   5.34000    4504.000    4404.89745      67.11185
   5.35000    4438.000    4394.26892      66.61832
   5.36000    4297.000    4380.70270      65.55151
   5.37000    4357.000    4368.87847      66.00758
   5.38000    4268.000    4358.27634      65.32993
   5.39000    4089.000    4350.03209      63.94529
   5.40000    4134.000    4344.67795      64.29619
   5.41000    4107.000    4341.64387      64.08588
   5.42000    4291.000    4341.57306      65.50572
   5.43000    4214.000    4343.68623      64.91533
   5.44000    4267.000    4348.45620      65.32228
   5.45000    4187.000    4355.52786      64.70703
   5.46000    4254.000    4365.32462      65.22270
   5.47000    4177.000    4377.84565      64.62971
   5.48000    4266.000    4393.62536      65.31462
   5.49000    4251.000    4412.69377      65.19969
   5.50000    4323.000    4435.62274      65.74952
   5.51000    4490.000    4462.38817      67.00746
   5.52000    4434.000    4493.24610      66.58829
   5.53000    4275.000    4528.57682      65.38348
   5.54000    4408.000    4567.90319      66.39277
   5.55000    4611.000    4612.76146      67.90435
   5.56000    4574.000    4661.63597      67.63136
   5.57000    4565.000    4717.70552      67.56478
   5.58000    4673.000    4778.24560      68.35934
   5.59000    4960.000    4847.63390      70.42727
   5.60000    4883.000    4922.11075      69.87846
   5.61000    5092.000    5004.91880      71.35825
   5.62000    5114.000    5092.39644      71.51224
   5.63000    5346.000    5181.95084      73.11635
   5.64000    5416.000    5272.73077      73.59348
   5.65000    5607.000    5350.93327      74.87990
   5.66000    5658.000    5422.40133      75.21968
   5.67000    5661.000    5461.55037      75.23962
   5.68000    5651.000    5483.24856      75.17313
   5.69000    5739.000    5462.09186      75.75619
   5.70000    5537.000    5417.74318      74.41102
   5.71000    5555.000    5340.82065      74.53188
   5.72000    5208.000    5246.25313      72.16647
   5.73000    4952.000    5138.54912      70.37045
   5.74000    4792.000    5023.73436      69.22427
   5.75000    4514.000    4910.13458      67.18631
   5.76000    4347.000    4797.21571      65.93179
   5.77000    4233.000    4691.63288      65.06151
   5.78000    4065.000    4590.05862      63.75735
   5.79000    4044.000    4496.64698      63.59245
   5.80000    3813.000    4407.69574      61.74950
   5.81000    3786.000    4326.30070      61.53048
   5.82000    3908.000    4249.03753      62.51400
   5.83000    3907.000    4179.41102      62.50600
   5.84000    3838.000    4113.96255      61.95160
   5.85000    3929.000    4056.97658      62.68174
   5.86000    3796.000    4004.62258      61.61169
   5.87000    3807.000    3961.28183      61.70089
   5.88000    3842.000    3922.87773      61.98387
   5.89000    3890.000    3892.72860      62.36987
   5.90000    3862.000    3867.10485      62.14499
   5.91000    3832.000    3847.75049      61.90315
   5.92000    3871.000    3831.83669      62.21736
   5.93000    3812.000    3819.95922      61.74139
   5.94000    3808.000    3810.29968      61.70899
   5.95000    3656.000    3802.94158      60.46487
   5.96000    3820.000    3796.85004      61.80615
   5.97000    3879.000    3791.99259      62.28162
   5.98000    3831.000    3787.81549      61.89507
   5.99000    3753.000    3784.31639      61.26173
   6.00000    3824.000    3781.19174      61.83850
   6.01000    3893.000    3778.47940      62.39391
   6.02000    3883.000    3775.99502      62.31372
   6.03000    3785.000    3773.79185      61.52235
   6.04000    3820.000    3771.74416      61.80615
   6.05000    3775.000    3769.90352      61.44102
   6.06000    3743.000    3768.17721      61.18006
   6.07000    3806.000    3766.60957      61.69279
   6.08000    3781.000    3765.12931      61.48983
   6.09000    3844.000    3763.77333      62.00000
   6.10000    3764.000    3762.48549      61.35144
   6.11000    3760.000    3761.29647      61.31884
   6.12000    3786.000    3760.16128      61.53048
   6.13000    3679.000    3759.10562      60.65476
   6.14000    3726.000    3758.09291      61.04097
   6.15000    3728.000    3757.14491      61.05735
   6.16000    3739.000    3756.23147      61.14736
   6.17000    3652.000    3755.37137      60.43178
   6.18000    3671.000    3754.53944      60.58878
   6.19000    3707.000    3753.75272      60.88513
   6.20000    3720.000    3752.98921      60.99181
   6.21000    3790.000    3752.26495      61.56297
   6.22000    3760.000    3751.55748      61.31884
   6.23000    3776.000    3750.87477      61.44917
   6.24000    3752.000    3750.20568      61.25357
   6.25000    3708.000    3749.55783      60.89335
   6.26000    3776.000    3748.92099      61.44917
   6.27000    3807.000    3748.30242      61.70089
   6.28000    3745.000    3747.69252      61.19640
   6.29000    3760.000    3747.09767      61.31884
   6.30000    3737.000    3746.50948      61.13100
   6.31000    3730.000    3745.93343      61.07372
   6.32000    3725.000    3745.36248      61.03278
   6.33000    3831.000    3744.80176      61.89507
   6.34000    3646.000    3744.24489      60.38211
   6.35000    3818.000    3743.69687      61.78997
   6.36000    3756.000    3743.15153      61.28622
   6.37000    3727.000    3742.61336      61.04916
   6.38000    3637.000    3742.07687      60.30754
   6.39000    3735.000    3741.54607      61.11465
   6.40000    3815.000    3741.01616      61.76569
   6.41000    3791.000    3740.49074      61.57110
   6.42000    3878.000    3739.96559      62.27359
   6.43000    3833.000    3739.44407      61.91122
   6.44000    3750.000    3738.92252      61.23724
   6.45000    3780.000    3738.40448      61.48170
   6.46000    3790.000    3737.88637      61.56297
   6.47000    3840.000    3737.37198      61.96774
   6.48000    3750.000    3736.85511      61.23724
   6.49000    3802.000    3736.33545      61.66036
   6.50000    3785.000    3735.81352      61.52235
   6.51000    3802.000    3735.28924      61.66036
   6.52000    3716.000    3734.76319      60.95900
   6.53000    3726.000    3734.23513      61.04097
   6.54000    3816.000    3733.70616      61.77378
   6.55000    3642.000    3733.17507      60.34899
   6.56000    3717.000    3732.64473      60.96721
   6.57000    3693.000    3732.11222      60.77006
   6.58000    3792.000    3731.58325      61.57922
   6.59000    3755.000    3731.05260      61.27805
   6.60000    3782.000    3730.52874      61.49797
   6.61000    3669.000    3730.00386      60.57227
   6.62000    3695.000    3729.48788      60.78651
   6.63000    3800.000    3728.97103      61.64414
   6.64000    3697.000    3728.46318      60.80296
   6.65000    3678.000    3727.95424      60.64651
   6.66000    3747.000    3727.45289      61.21274
   6.67000    3696.000    3726.94998      60.79473
   6.68000    3702.000    3726.45304      60.84406
   6.69000    3664.000    3725.95407      60.53098
   6.70000    3756.000    3725.46007      61.28622
   6.71000    3814.000    3724.96370      61.75759
   6.72000    3729.000    3724.47214      61.06554
   6.73000    3740.000    3723.97805      61.15554
   6.74000    3701.000    3723.48932      60.83585
   6.75000    3672.000    3722.99805      60.59703
   6.76000    3606.000    3722.51321      60.04998
   6.77000    3779.000    3722.02592      61.47357
   6.78000    3678.000    3721.54657      60.64651
   6.79000    3784.000    3721.06498      61.51423
   6.80000    3688.000    3720.59337      60.72890
   6.81000    3679.000    3720.11981      60.65476
   6.82000    3725.000    3719.65915      61.03278
   6.83000    3705.000    3719.19702      60.86871
   6.84000    3693.000    3718.75248      60.77006
   6.85000    3698.000    3718.30726      60.81118
   6.86000    3648.000    3717.88812      60.39867
   6.87000    3631.000    3717.46973      60.25778
   6.88000    3649.000    3717.09292      60.40696
   6.89000    3705.000    3716.71952      60.86871
   6.90000    3711.000    3716.41338      60.91798
   6.91000    3703.000    3716.11504      60.85228
   6.92000    3670.000    3715.91953      60.58052
   6.93000    3679.000    3715.73785      60.65476
   6.94000    3787.000    3715.69601      61.53860
   6.95000    3713.000    3715.67421      60.93439
   6.96000    3710.000    3715.81412      60.90977
   6.97000    3686.000    3715.97767      60.71244
   6.98000    3766.000    3716.29944      61.36774
   6.99000    3601.000    3716.64416      60.00833
   7.00000    3691.000    3717.12886      60.75360
   7.01000    3745.000    3717.63338      61.19640
   7.02000    3796.000    3718.26279      61.61169
   7.03000    3721.000    3718.90946      61.00000
   7.04000    3730.000    3719.67965      61.07372
   7.05000    3778.000    3720.46684      61.46544
   7.06000    3706.000    3721.39325      60.87693
   7.07000    3794.000    3722.33922      61.59546
   7.08000    3594.000    3723.45898      59.94998
   7.09000    3830.000    3724.60389      61.88699
   7.10000    3730.000    3725.98144      61.07372
   7.11000    3643.000    3727.39361      60.35727
   7.12000    3784.000    3729.13133      61.51423
   7.13000    3677.000    3730.91853      60.63827
   7.14000    3679.000    3733.15953      60.65476
   7.15000    3783.000    3735.47037      61.50610
   7.16000    3693.000    3738.35231      60.77006
   7.17000    3833.000    3741.32255      61.91122
   7.18000    3716.000    3744.82603      60.95900
   7.19000    3765.000    3748.41154      61.35960
   7.20000    3740.000    3752.10374      61.15554
   7.21000    3854.000    3755.81039      62.08059
   7.22000    3936.000    3758.63732      62.73755
   7.23000    3867.000    3761.32428      62.18520
   7.24000    3861.000    3761.80922      62.13695
   7.25000    3933.000    3761.94937      62.71363
   7.26000    3818.000    3759.17828      61.78997
   7.27000    3689.000    3755.95491      60.73714
   7.28000    3732.000    3750.49638      61.09009
   7.29000    3733.000    3744.69248      61.09828
   7.30000    3806.000    3737.95475      61.69279
   7.31000    3812.000    3731.07294      61.74139
   7.32000    3650.000    3724.25275      60.41523
   7.33000    3659.000    3717.44101      60.48966
   7.34000    3692.000    3711.18852      60.76183
   7.35000    3724.000    3705.02025      61.02458
   7.36000    3694.000    3699.60623      60.77829
   7.37000    3735.000    3694.30695      61.11465
   7.38000    3608.000    3689.85974      60.06663
   7.39000    3644.000    3685.54335      60.36555
   7.40000    3681.000    3682.10296      60.67125
   7.41000    3676.000    3678.78540      60.63002
   7.42000    3577.000    3676.22871      59.80803
   7.43000    3721.000    3673.77911      61.00000
   7.44000    3711.000    3671.87701      60.91798
   7.45000    3721.000    3670.05166      61.00000
   7.46000    3602.000    3668.56245      60.01666
   7.47000    3600.000    3667.11907      60.00000
   7.48000    3651.000    3665.85912      60.42351
   7.49000    3718.000    3664.62301      60.97541
   7.50000    3500.000    3663.48184      59.16080
   7.51000    3696.000    3662.35315      60.79473
   7.52000    3701.000    3661.27558      60.83585
   7.53000    3583.000    3660.20445      59.85817
   7.54000    3617.000    3659.16426      60.14150
   7.55000    3684.000    3658.12762      60.69596
   7.56000    3712.000    3657.11209      60.92619
   7.57000    3627.000    3656.09863      60.22458
   7.58000    3659.000    3655.10070      60.48966
   7.59000    3575.000    3654.10353      59.79131
   7.60000    3693.000    3653.11828      60.77006
   7.61000    3876.000    3652.13261      62.25753
   7.62000    3562.000    3651.15641      59.68250
   7.63000    3601.000    3650.18414      60.00833
   7.64000    3695.000    3649.21954      60.78651
   7.65000    3617.000    3648.25789      60.14150
   7.66000    3560.000    3647.30260      59.66573
   7.67000    3600.000    3646.34953      60.00000
   7.68000    3611.000    3645.40185      60.09159
   7.69000    3630.000    3644.45618      60.24948
   7.70000    3684.000    3643.51518      60.69596
   7.71000    3603.000    3642.57616      60.02499
   7.72000    3707.000    3641.64129      60.88513
   7.73000    3611.000    3640.70841      60.09159
   7.74000    3450.000    3639.77928      58.73670
   7.75000    3532.000    3638.85221      59.43063
   7.76000    3661.000    3637.92861      60.50620
   7.77000    3542.000    3637.00715      59.51471
   7.78000    3549.000    3636.08897      59.57349
   7.79000    3594.000    3635.17306      59.94998
   7.80000    3616.000    3634.26031      60.13318
   7.81000    3675.000    3633.34996      60.62178
   7.82000    3708.000    3632.44271      60.89335
   7.83000    3660.000    3631.53789      60.49793
   7.84000    3584.000    3630.63612      59.86652
   7.85000    3597.000    3629.73677      59.97499
   7.86000    3661.000    3628.84046      60.50620
   7.87000    3589.000    3627.94661      59.90826
   7.88000    3627.000    3627.05583      60.22458
   7.89000    3628.000    3626.16768      60.23288
   7.90000    3622.000    3625.28264      60.18305
   7.91000    3614.000    3624.40041      60.11655
   7.92000    3609.000    3623.52141      60.07495
   7.93000    3579.000    3622.64546      59.82475
   7.94000    3713.000    3621.77289      60.93439
   7.95000    3607.000    3620.90361      60.05830
   7.96000    3564.000    3620.03780      59.69925
   7.97000    3569.000    3619.17548      59.74110
   7.98000    3674.000    3618.31675      60.61353
   7.99000    3591.000    3617.46172      59.92495
   8.00000    3557.000    3616.61042      59.64059
   8.01000    3669.000    3615.76304      60.57227
   8.02000    3643.000    3614.91954      60.35727
   8.03000    3618.000    3614.08021      60.14981
   8.04000    3701.000    3613.24496      60.83585
   8.05000    3642.000    3612.41415      60.34899
   8.06000    3655.000    3611.58767      60.45659
   8.07000    3599.000    3610.76597      59.99166
   8.08000    3625.000    3609.94901      60.20797
   8.09000    3691.000    3609.13727      60.75360
   8.10000    3707.000    3608.33124      60.88513
   8.11000    3677.000    3607.53146      60.63827
   8.12000    3746.000    3606.73858      61.20458
   8.13000    3610.000    3605.95320      60.08328
   8.14000    3773.000    3605.16900      61.42475
   8.15000    3708.000    3604.38699      60.89335
   8.16000    3574.000    3603.60731      59.78294
   8.17000    3615.000    3602.83099      60.12487
   8.18000    3588.000    3602.05792      59.89992
   8.19000    3524.000    3601.28919      59.36329
   8.20000    3680.000    3600.52394      60.66300
   8.21000    3625.000    3599.76333      60.20797
   8.22000    3544.000    3599.00683      59.53150
   8.23000    3578.000    3598.25565      59.81638
   8.24000    3603.000    3597.50940      60.02499
   8.25000    3594.000    3596.76934      59.94998
   8.26000    3586.000    3596.03443      59.88322
   8.27000    3558.000    3595.30603      59.64898
   8.27999    3542.000    3594.58371      59.51471
   8.29000    3587.000    3593.86677      59.89157
   8.30000    3548.000    3593.15615      59.56509
   8.31000    3699.000    3592.45268      60.81941
   8.31999    3676.000    3591.75577      60.63002
   8.33000    3690.000    3591.06501      60.74537
   8.34000    3602.000    3590.38110      60.01666
   8.35000    3607.000    3589.70516      60.05830
   8.35999    3544.000    3589.03638      59.53150
   8.37000    3528.000    3588.37473      59.39697
   8.38000    3609.000    3587.72068      60.07495
   8.39000    3595.000    3587.07567      59.95832
   8.39999    3643.000    3586.43879      60.35727
   8.41000    3652.000    3585.81043      60.43178
   8.42000    3715.000    3585.19108      60.95080
   8.43000    3647.000    3584.58251      60.39040
   8.43999    3541.000    3583.98423      59.50631
   8.45000    3546.000    3583.39732      59.54830
   8.46000    3605.000    3582.82317      60.04165
   8.47000    3632.000    3582.26634      60.26607
   8.47999    3487.000    3581.72960      59.05082
   8.49000    3622.000    3581.21411      60.18305
   8.50000    3601.000    3580.72434      60.00833
   8.51000    3617.000    3580.26365      60.14150
   8.51999    3694.000    3579.83429      60.77829
   8.52999    3645.000    3579.44057      60.37384
   8.54000    3559.000    3579.08095      59.65736
   8.55000    3595.000    3578.76217      59.95832
   8.55999    3666.000    3578.47843      60.54750
   8.56999    3617.000    3578.23575      60.14150
   8.58000    3565.000    3578.02654      59.70762
   8.59000    3723.000    3577.85821      61.01639
   8.59999    3673.000    3577.72362      60.60528
   8.60999    3598.000    3577.63007      59.98333
   8.62000    3641.000    3577.57285      60.34070
   8.63000    3602.000    3577.56052      60.01666
   8.63999    3624.000    3577.59197      60.19966
   8.64999    3703.000    3577.67729      60.85228
   8.66000    3629.000    3577.82141      60.24118
   8.67000    3611.000    3578.03689      60.09159
   8.67999    3605.000    3578.33631      60.04165
   8.68999    3684.000    3578.73786      60.69596
   8.70000    3742.000    3579.26139      61.17189
   8.71000    3644.000    3579.93007      60.36555
   8.71999    3613.000    3580.76174      60.10824
   8.72999    3571.000    3581.79034      59.75784
   8.74000    3581.000    3583.01623      59.84145
   8.75000    3657.000    3584.47627      60.47314
   8.75999    3510.000    3586.13973      59.24525
   8.76999    3584.000    3588.05329      59.86652
   8.77999    3595.000    3590.16466      59.95832
   8.79000    3595.000    3592.52145      59.95832
   8.79999    3669.000    3595.06753      60.57227
   8.80999    3727.000    3597.85704      61.04916
   8.81999    3687.000    3600.85569      60.72068
   8.83000    3521.000    3604.12016      59.33802
   8.83999    3696.000    3607.63245      60.79473
   8.84999    3629.000    3611.48040      60.24118
   8.85999    3579.000    3615.67373      59.82475
   8.87000    3608.000    3620.31345      60.06663
   8.87999    3698.000    3625.40998      60.81118
   8.88999    3747.000    3631.11374      61.21274
   8.89999    3749.000    3637.39221      61.22908
   8.91000    3723.000    3644.43962      61.01639
   8.91999    3691.000    3652.00464      60.75360
   8.92999    3635.000    3660.32961      60.29096
   8.93999    3631.000    3668.77393      60.25778
   8.95000    3748.000    3677.53348      61.22091
   8.95999    3700.000    3685.46141      60.82763
   8.96999    3826.000    3692.61583      61.85467
   8.97999    3691.000    3697.71993      60.75360
   8.99000    3721.000    3700.55382      61.00000
   8.99999    3821.000    3700.67973      61.81424
   9.00999    3861.000    3697.73077      62.13695
   9.01999    3786.000    3692.72794      61.53048
   9.02999    3796.000    3685.44741      61.61169
   9.03999    3655.000    3677.37630      60.45659
   9.04999    3659.000    3668.61907      60.48966
   9.05999    3727.000    3660.10466      61.04916
   9.06999    3654.000    3652.24540      60.44832
   9.07999    3650.000    3645.23845      60.41523
   9.08999    3525.000    3639.73457      59.37171
   9.09999    3520.000    3635.37238      59.32959
   9.10999    3566.000    3633.01673      59.71599
   9.11999    3665.000    3631.85977      60.53924
   9.12999    3571.000    3633.01443      59.75784
   9.13999    3671.000    3635.26173      60.58878
   9.14999    3627.000    3640.03184      60.22458
   9.15999    3630.000    3645.74661      60.24948
   9.16999    3683.000    3654.21624      60.68773
   9.17999    3542.000    3663.52566      59.51471
   9.18999    3731.000    3675.81582      61.08191
   9.19999    3788.000    3688.88421      61.54673
   9.20999    3726.000    3705.02173      61.04097
   9.21999    3675.000    3721.89360      60.62178
   9.22999    3672.000    3741.78207      60.59703
   9.23999    3718.000    3762.37598      60.97541
   9.24999    3795.000    3785.94823      61.60357
   9.25999    3738.000    3810.23981      61.13918
   9.26999    3680.000    3837.69913      60.66300
   9.27999    3909.000    3865.96797      62.52199
   9.28999    3898.000    3898.02058      62.43396
   9.29999    3858.000    3931.07174      62.11280
   9.30999    3896.000    3969.11009      62.41795
   9.31999    3850.000    4008.43254      62.04837
   9.32999    3802.000    4054.50303      61.66036
   9.33999    3903.000    4102.16060      62.47400
   9.34999    3962.000    4158.15326      62.94442
   9.35999    4069.000    4215.81086      63.78872
   9.36999    4057.000    4281.12787      63.69458
   9.37999    4091.000    4347.55885      63.96092
   9.38999    4242.000    4415.46455      65.13063
   9.39999    4410.000    4482.98244      66.40783
   9.40999    4431.000    4537.98856      66.56576
   9.41999    4526.000    4590.48331      67.27556
   9.42999    4485.000    4611.90247      66.97014
   9.43999    4514.000    4629.67607      67.18631
   9.44999    4379.000    4606.51045      66.17401
   9.45999    4514.000    4580.93961      67.18631
   9.46999    4338.000    4524.15260      65.86349
   9.47999    4138.000    4467.36723      64.32729
   9.48999    4197.000    4398.62338      64.78425
   9.49999    4172.000    4331.95449      64.59102
   9.50999    4030.000    4269.42558      63.48228
   9.51999    4137.000    4210.40594      64.31952
   9.52999    4126.000    4165.24207      64.23395
   9.53999    4005.000    4124.58999      63.28507
   9.54999    4017.000    4102.18863      63.37981
   9.55999    4062.000    4084.98792      63.73382
   9.56999    4115.000    4086.10789      64.14826
   9.57999    4162.000    4092.61136      64.51356
   9.58999    4210.000    4113.85524      64.88451
   9.59999    4342.000    4139.46557      65.89385
   9.60999    4440.000    4173.30050      66.63332
   9.61999    4464.000    4208.14599      66.81317
   9.62999    4679.000    4242.04233      68.40321
   9.63999    4636.000    4270.62499      68.08817
   9.64999    4743.000    4287.85686      68.86944
   9.65999    4769.000    4292.20035      69.05795
   9.66999    4740.000    4279.07477      68.84766
   9.67999    4665.000    4249.64363      68.30080
   9.68999    4563.000    4206.00115      67.54998
   9.69999    4309.000    4150.37717      65.64297
   9.70999    4162.000    4088.97761      64.51356
   9.71999    4049.000    4022.99894      63.63175
   9.72999    4132.000    3958.80203      64.28063
   9.73999    3920.000    3895.65036      62.60990
   9.74999    3900.000    3839.02361      62.44998
   9.75999    3790.000    3786.38702      61.56297
   9.76999    3587.000    3742.40279      59.89157
   9.77999    3667.000    3703.33439      60.55575
   9.78999    3613.000    3672.82130      60.10824
   9.79999    3590.000    3646.77488      59.91661
   9.80999    3652.000    3627.57796      60.43178
   9.81999    3545.000    3611.64694      59.53990
   9.82999    3667.000    3600.34700      60.55575
   9.83999    3605.000    3591.05359      60.04165
   9.84999    3584.000    3584.51403      59.86652
   9.85999    3571.000    3579.05186      59.75784
   9.86999    3563.000    3575.09872      59.69087
   9.87999    3511.000    3571.67427      59.25369
   9.88999    3575.000    3569.07052      59.79131
   9.89999    3538.000    3566.72198      59.48109
   9.90999    3585.000    3564.85760      59.87487
   9.91999    3642.000    3563.12588      60.34899
   9.92999    3585.000    3561.71828      59.87487
   9.93999    3608.000    3560.38870      60.06663
   9.94999    3647.000    3559.29977      60.39040
   9.95999    3542.000    3558.26165      59.51471
   9.96999    3544.000    3557.41360      59.53150
   9.97999    3548.000    3556.60061      59.56509
   9.98999    3453.000    3555.94342      58.76223
   9.99999    3591.000    3555.31122      59.92495
  10.00999    3578.000    3554.81046      59.81638
  10.01999    3639.000    3554.32786      60.32413
  10.02999    3556.000    3553.95919      59.63220
  10.03999    3607.000    3553.60396      60.05830
  10.04999    3641.000    3553.35026      60.34070
  10.05999    3661.000    3553.10668      60.50620
  10.06999    3543.000    3552.95630      59.52311
  10.07999    3593.000    3552.81367      59.94164
  10.08999    3567.000    3552.75937      59.72437
  10.09999    3594.000    3552.71116      59.94998
  10.10999    3630.000    3552.74957      60.24948
  10.11999    3596.000    3552.79295      59.96666
  10.12999    3569.000    3552.92461      59.74110
  10.13999    3606.000    3553.06121      60.04998
  10.14999    3699.000    3553.29094      60.81941
  10.15999    3639.000    3553.52632      60.32413
  10.16999    3558.000    3553.86622      59.64898
  10.17999    3633.000    3554.20912      60.27437
  10.18999    3699.000    3554.68119      60.81941
  10.19999    3583.000    3555.15682      59.85817
  10.20999    3654.000    3555.81033      60.44832
  10.21999    3596.000    3556.46774      59.96666
  10.22999    3546.000    3557.39077      59.54830
  10.23999    3703.000    3558.31780      60.85228
  10.24999    3561.000    3559.64763      59.67411
  10.25999    3618.000    3560.98166      60.14981
  10.26999    3578.000    3562.89527      59.81638
  10.27999    3688.000    3564.81306      60.72890
  10.28999    3621.000    3567.48285      60.17475
  10.29999    3616.000    3570.15715      60.13318
  10.30999    3625.000    3573.70114      60.20797
  10.31999    3643.000    3577.25008      60.35727
  10.32999    3650.000    3581.74652      60.41523
  10.33999    3730.000    3586.24846      61.07372
  10.34999    3809.000    3591.83456      61.71709
  10.35999    3739.000    3597.42702      61.14736
  10.36999    3821.000    3604.41956      61.81424
  10.37999    3797.000    3611.41999      61.61980
  10.38999    3898.000    3620.39438      62.43396
  10.39999    3808.000    3629.37767      61.70899
  10.40999    3874.000    3641.14642      62.24147
  10.41999    3842.000    3652.92809      61.98387
  10.42999    3878.000    3668.34804      62.27359
  10.43999    3825.000    3683.78583      61.84658
  10.44999    3679.000    3703.44624      60.65476
  10.45999    3807.000    3723.12994      61.70089
  10.46999    3746.000    3747.25249      61.20458
  10.47999    3753.000    3771.40179      61.26173
  10.48999    3750.000    3800.15764      61.23724
  10.49999    3855.000    3828.94269      62.08865
  10.50999    3800.000    3862.91207      61.64414
  10.51999    3888.000    3896.91673      62.35383
  10.52999    3835.000    3937.43498      61.92738
  10.53999    3848.000    3978.00019      62.03225
  10.54999    3910.000    4027.13149      62.52999
  10.55999    3930.000    4076.32802      62.68971
  10.56999    3976.000    4135.86730      63.05553
  10.57999    4042.000    4195.49021      63.57673
  10.58999    4039.000    4264.24820      63.55313
  10.59999    4199.000    4333.08528      64.79970
  10.60999    4263.000    4402.80538      65.29166
  10.61999    4362.000    4472.53700      66.04544
  10.62999    4446.000    4525.13926      66.67833
  10.63999    4448.000    4577.58612      66.69333
  10.64999    4383.000    4589.40017      66.20423
  10.65999    4542.000    4600.81923      67.39436
  10.66999    4513.000    4559.34996      67.17886
  10.67999    4353.000    4517.33798      65.97726
  10.68999    4330.000    4435.04033      65.80274
  10.69999    4193.000    4352.30966      64.75337
  10.70999    4073.000    4254.30702      63.82005
  10.71999    3894.000    4156.13568      62.40192
  10.72999    3918.000    4064.00791      62.59393
  10.73999    3835.000    3971.95803      61.92738
  10.74999    3694.000    3898.46623      60.77829
  10.75999    3742.000    3825.21190      61.17189
  10.76999    3714.000    3774.23303      60.94259
  10.77999    3589.000    3723.54992      59.90826
  10.78999    3686.000    3692.04273      60.71244
  10.79999    3590.000    3660.80231      59.91661
  10.80999    3571.000    3642.82041      59.75784
  10.81999    3628.000    3625.03367      60.23288
  10.82999    3682.000    3615.08798      60.67949
  10.83999    3499.000    3605.26718      59.15234
  10.84999    3563.000    3599.60403      59.69087
  10.85999    3596.000    3594.01631      59.96666
  10.86999    3667.000    3590.53370      60.55575
  10.87999    3560.000    3587.09910      59.66573
  10.88999    3538.000    3584.78044      59.48109
  10.89999    3531.000    3582.49804      59.42222
  10.90999    3480.000    3580.88646      58.99152
  10.91999    3530.000    3579.30849      59.41381
  10.92999    3545.000    3578.19211      59.53990
  10.93999    3583.000    3577.11212      59.85817
  10.94999    3663.000    3576.38270      60.52272
  10.95999    3602.000    3575.69765      60.01666
  10.96999    3578.000    3575.30040      59.81638
  10.97999    3595.000    3574.96369      59.95832
  10.98999    3458.000    3574.88610      58.80476
  10.99999    3566.000    3574.89931      59.71599
  11.00999    3515.000    3575.17733      59.28743
  11.01999    3635.000    3575.59714      60.29096
  11.02999    3616.000    3576.32697      60.13318
  11.03999    3569.000    3577.27256      59.74110
  11.04999    3544.000    3578.61338      59.53150
  11.05999    3586.000    3580.25784      59.88322
  11.06999    3643.000    3582.40818      60.35727
  11.07999    3515.000    3584.94360      59.28743
  11.08999    3433.000    3588.09061      58.59181
  11.09999    3500.000    3591.68986      59.16080
  11.10999    3607.000    3595.98922      60.05830
  11.11999    3545.000    3600.82709      59.53990
  11.12999    3539.000    3606.48376      59.48949
  11.13999    3613.000    3612.83916      60.10824
  11.14999    3585.000    3620.24146      59.87487
  11.15999    3533.000    3628.60892      59.43904
  11.16999    3504.000    3638.40828      59.19459
  11.17999    3442.000    3649.51935      58.66856
  11.18999    3515.000    3662.56696      59.28743
  11.19999    3575.000    3677.25171      59.79131
  11.20999    3671.000    3694.34953      60.58878
  11.21999    3639.000    3713.28234      60.32413
  11.22999    3649.000    3734.92491      60.40696
  11.23999    3676.000    3758.51633      60.63002
  11.24999    3710.000    3784.99000      60.90977
  11.25999    3622.000    3813.61880      60.18305
  11.26999    3812.000    3845.44012      61.74139
  11.27999    3799.000    3879.88687      61.63603
  11.28999    3780.000    3918.22886      61.48170
  11.29999    3826.000    3959.94261      61.85467
  11.30999    3900.000    4006.66801      62.44998
  11.31999    3913.000    4057.39880      62.55398
  11.32999    3830.000    4114.09696      61.88699
  11.33999    4057.000    4174.26968      63.69458
  11.34999    4131.000    4239.63085      64.27285
  11.35999    4157.000    4305.22159      64.47480
  11.36999    4200.000    4371.16467      64.80740
  11.37999    4328.000    4430.38011      65.78754
  11.38999    4426.000    4479.51307      66.52819
  11.39999    4469.000    4512.93255      66.85058
  11.40999    4547.000    4522.72278      67.43144
  11.41999    4430.000    4512.20466      66.55825
  11.42999    4478.000    4471.05636      66.91786
  11.43999    4372.000    4414.58102      66.12110
  11.44999    4272.000    4334.92244      65.36054
  11.45999    4054.000    4249.75426      63.67103
  11.46999    4011.000    4156.23210      63.33246
  11.47999    3951.000    4065.59796      62.85698
  11.48999    3853.000    3979.36507      62.07254
  11.49999    3751.000    3900.77723      61.24541
  11.50999    3737.000    3833.86399      61.13100
  11.51999    3666.000    3775.60613      60.54750
  11.52999    3615.000    3730.60361      60.12487
  11.53999    3664.000    3692.66023      60.53098
  11.54999    3585.000    3665.55794      59.87487
  11.55999    3485.000    3643.10927      59.03389
  11.56999    3622.000    3627.82988      60.18305
  11.57999    3664.000    3615.19369      60.53098
  11.58999    3559.000    3606.64344      59.65736
  11.59999    3610.000    3599.45317      60.08328
  11.60999    3509.000    3594.37373      59.23681
  11.61999    3585.000    3589.97376      59.87487
  11.62999    3503.000    3586.63447      59.18615
  11.63999    3627.000    3583.65677      60.22458
  11.64999    3581.000    3581.24820      59.84145
  11.65999    3532.000    3579.05790      59.43063
  11.66999    3490.000    3577.21137      59.07623
  11.67999    3476.000    3575.51261      58.95761
  11.68999    3609.000    3574.04882      60.07495
  11.69999    3537.000    3572.69223      59.47268
  11.70999    3499.000    3571.50800      59.15234
  11.71999    3467.000    3570.40442      58.88124
  11.72999    3464.000    3569.43225      58.85576
  11.73999    3479.000    3568.52213      58.98304
  11.74999    3473.000    3567.71490      58.93217
  11.75999    3516.000    3566.95624      59.29587
  11.76999    3512.000    3566.27963      59.26213
  11.77999    3559.000    3565.64167      59.65736
  11.78999    3596.000    3565.07049      59.96666
  11.79999    3573.000    3564.53059      59.77457
  11.80999    3500.000    3564.04633      59.16080
  11.81999    3652.000    3563.58788      60.43178
  11.82999    3603.000    3563.17752      60.02499
  11.83999    3656.000    3562.78915      60.46487
  11.84999    3507.000    3562.44389      59.21993
  11.85999    3481.000    3562.11813      59.00000
  11.86999    3453.000    3561.82633      58.76223
  11.87999    3588.000    3561.54934      59.89992
  11.88999    3527.000    3561.30600      59.38855
  11.89999    3617.000    3561.07696      60.14150
  11.90999    3578.000    3560.88395      59.81638
  11.91999    3585.000    3560.70574      59.87487
  11.92999    3498.000    3560.56972      59.14389
  11.93999    3511.000    3560.45024      59.25369
  11.94999    3600.000    3560.38223      60.00000
  11.95999    3619.000    3560.33313      60.15813
  11.96999    3526.000    3560.34645      59.38013
  11.97999    3579.000    3560.38127      59.82475
  11.98999    3564.000    3560.49045      59.69925
  11.99999    3673.000    3560.62491      60.60528
  12.00999    3608.000    3560.84912      60.06663
  12.01999    3648.000    3561.10524      60.39867
  12.02999    3566.000    3561.47612      59.71599
  12.03999    3564.000    3561.89012      59.69925
  12.04999    3530.000    3562.45848      59.41381
  12.05999    3640.000    3563.08648      60.33241
  12.06999    3581.000    3563.92161      59.84145
  12.07999    3720.000    3564.83744      60.99181
  12.08999    3566.000    3566.01773      59.71599
  12.09999    3589.000    3567.30333      59.90826
  12.10999    3518.000    3568.90916      59.31273
  12.11999    3604.000    3570.64877      60.03332
  12.12999    3546.000    3572.76996      59.54830
  12.13999    3642.000    3575.05888      60.34899
  12.14999    3594.000    3577.81100      59.94998
  12.15999    3733.000    3580.77527      61.09828
  12.16999    3554.000    3584.31594      59.61543
  12.17999    3590.000    3588.12685      59.91661
  12.18999    3607.000    3592.63855      60.05830
  12.19999    3619.000    3597.47743      60.15813
  12.20999    3647.000    3603.05653      60.39040
  12.21999    3622.000    3608.97865      60.18305
  12.22999    3602.000    3615.42648      60.01666
  12.23999    3585.000    3622.14877      59.87487
  12.24999    3667.000    3628.79522      60.55575
  12.25999    3675.000    3635.58501      60.62178
  12.26999    3641.000    3641.46124      60.34070
  12.27999    3635.000    3647.44732      60.29096
  12.28999    3688.000    3652.12987      60.72890
  12.29999    3657.000    3657.13887      60.47314
  12.30999    3626.000    3661.48423      60.21628
  12.31999    3538.000    3666.54009      59.48109
  12.32999    3642.000    3672.14558      60.34899
  12.33999    3672.000    3678.79492      60.59703
  12.34999    3539.000    3687.02370      59.48949
  12.35999    3702.000    3696.26474      60.84406
  12.36999    3690.000    3707.36102      60.74537
  12.37999    3695.000    3718.66838      60.78651
  12.38999    3600.000    3730.89480      60.00000
  12.39999    3636.000    3741.51128      60.29925
  12.40999    3705.000    3750.80344      60.86871
  12.41999    3630.000    3756.08402      60.24948
  12.42999    3576.000    3757.22911      59.79966
  12.43999    3571.000    3753.06369      59.75784
  12.44999    3680.000    3743.35263      60.66300
  12.45999    3718.000    3729.59789      60.97541
  12.46999    3586.000    3711.70172      59.88322
  12.47999    3594.000    3692.42619      59.94998
  12.48999    3578.000    3671.79620      59.81638
  12.49999    3602.000    3652.14863      60.01666
  12.50999    3550.000    3633.49542      59.58188
  12.51999    3685.000    3617.15227      60.70420
  12.52999    3610.000    3603.03444      60.08328
  12.53999    3676.000    3591.42486      60.63002
  12.54999    3579.000    3582.15329      59.82475
  12.55999    3612.000    3574.86159      60.09991
  12.56999    3668.000    3569.35816      60.56401
  12.57999    3605.000    3565.12997      60.04165
  12.58999    3670.000    3562.01675      60.58052
  12.59999    3573.000    3559.61797      59.77457
  12.60999    3579.000    3557.82083      59.82475
  12.61999    3493.000    3556.39274      59.10161
  12.62999    3644.000    3555.25859      60.36555
  12.63999    3608.000    3554.31733      60.06663
  12.64999    3788.000    3553.51153      61.54673
  12.65999    3585.000    3552.81941      59.87487
  12.66999    3588.000    3552.18384      59.89992
  12.67999    3577.000    3551.60049      59.80803
  12.68999    3592.000    3551.04569      59.93330
  12.69999    3577.000    3550.52862      59.80803
  12.70999    3590.000    3550.01319      59.91661
  12.71999    3737.000    3549.53112      61.13100
  12.72999    3593.000    3549.02836      59.94164
  12.73999    3569.000    3548.56900      59.74110
  12.74999    3717.000    3548.07070      60.96721
  12.75999    3708.000    3547.64581      60.89335
  12.76999    3564.000    3547.17144      59.69925
  12.77999    3608.000    3546.82642      60.06663
  12.78999    3673.000    3546.43283      60.60528
  12.79999    3647.000    3546.24889      60.39040
  12.80999    3602.000    3546.02395      60.01666
  12.81999    3714.000    3546.10336      60.94259
  12.82999    3664.000    3546.14453      60.53098
  12.83999    3701.000    3546.60324      60.83585
  12.84999    3647.000    3547.01847      60.39040
  12.85999    3633.000    3548.02161      60.27437
  12.86999    3729.000    3548.99565      61.06554
  12.87999    3618.000    3550.86093      60.14981
  12.88999    3775.000    3552.80134      61.44102
  12.89999    3648.000    3556.11370      60.39867
  12.90999    3598.000    3559.78102      59.98333
  12.91999    3659.000    3565.46449      60.48966
  12.92999    3724.000    3572.00129      61.02458
  12.93999    3713.000    3581.22341      60.93439
  12.94999    3748.000    3591.89385      61.22091
  12.95999    3718.000    3605.72001      60.97541
  12.96999    3753.000    3621.30376      61.26173
  12.97999    3712.000    3640.25350      60.92619
  12.98999    3719.000    3660.69874      60.98360
  12.99999    3757.000    3684.72559      61.29436
  13.00999    3850.000    3709.71063      62.04837
  13.01999    3740.000    3738.43416      61.15554
  13.02999    3781.000    3767.63034      61.48983
  13.03999    3727.000    3799.76339      61.04916
  13.04999    3896.000    3831.94164      62.41795
  13.05999    3767.000    3863.77725      61.37589
  13.06999    3678.000    3895.08403      60.64651
  13.07999    3675.000    3919.20704      60.62178
  13.08999    3804.000    3941.90707      61.67658
  13.09999    3769.000    3948.57566      61.39219
  13.10999    3821.000    3952.82398      61.81424
  13.11999    3772.000    3936.55077      61.41661
  13.12999    3841.000    3917.56681      61.97580
  13.13999    3819.000    3883.28310      61.79806
  13.14999    3827.000    3847.17736      61.86275
  13.15999    3722.000    3806.16877      61.00820
  13.16999    3756.000    3764.63688      61.28622
  13.17999    3758.000    3727.21398      61.30252
  13.18999    3658.000    3690.21002      60.48140
  13.19999    3748.000    3662.10219      61.22091
  13.20999    3645.000    3634.81285      60.37384
  13.21999    3745.000    3616.84343      61.19640
  13.22999    3636.000    3599.67172      60.29925
  13.23999    3638.000    3589.71049      60.31583
  13.24999    3761.000    3580.35538      61.32699
  13.25999    3701.000    3575.66977      60.83585
  13.26999    3618.000    3571.41922      60.14981
  13.27999    3752.000    3569.94866      61.25357
  13.28999    3701.000    3568.82982      60.83585
  13.29999    3798.000    3569.43928      61.62791
  13.30999    3664.000    3570.39820      60.53098
  13.31999    3684.000    3572.66775      60.69596
  13.32999    3624.000    3575.32966      60.19966
  13.33999    3698.000    3579.24394      60.81118
  13.34999    3736.000    3583.60147      61.12283
  13.35999    3653.000    3589.29492      60.44006
  13.36999    3731.000    3595.48073      61.08191
  13.37999    3709.000    3603.13578      60.90156
  13.38999    3664.000    3611.35518      60.53098
  13.39999    3696.000    3621.26379      60.79473
  13.40999    3738.000    3631.84597      61.13918
  13.41999    3668.000    3644.46022      60.56401
  13.42999    3713.000    3657.83102      60.93439
  13.43999    3758.000    3673.52371      61.30252
  13.44999    3583.000    3689.88339      59.85817
  13.45999    3686.000    3708.25705      60.71244
  13.46999    3745.000    3726.85362      61.19640
  13.47999    3776.000    3745.74245      61.44917
  13.48999    3681.000    3764.00558      60.67125
  13.49999    3671.000    3778.89162      60.58878
  13.50999    3724.000    3792.21119      61.02458
  13.51999    3795.000    3797.42927      61.60357
  13.52999    3738.000    3800.82565      61.13918
  13.53999    3773.000    3793.83659      61.42475
  13.54999    3826.000    3785.88116      61.85467
  13.55999    3718.000    3770.61062      60.97541
  13.56999    3743.000    3755.63863      61.18006
  13.57999    3691.000    3739.33066      60.75360
  13.58999    3725.000    3724.30471      61.03278
  13.59999    3765.000    3713.19916      61.35960
  13.60999    3779.000    3703.89359      61.47357
  13.61999    3646.000    3701.37897      60.38211
  13.62999    3557.000    3700.73284      59.64059
  13.63999    3638.000    3707.21331      60.31583
  13.64999    3701.000    3715.14221      60.83585
  13.65999    3612.000    3728.81614      60.09991
  13.66999    3605.000    3742.79670      60.04165
  13.67999    3708.000    3760.16520      60.89335
  13.68999    3599.000    3775.78776      59.99166
  13.69999    3727.000    3791.80954      61.04916
  13.70999    3648.000    3803.60665      60.39867
  13.71999    3686.000    3812.80579      60.71244
  13.72999    3722.000    3816.60383      61.00820
  13.73999    3652.000    3816.41897      60.43178
  13.74999    3603.000    3812.30389      60.02499
  13.75999    3681.000    3805.37363      60.67125
  13.76999    3790.000    3797.25043      61.56297
  13.77999    3699.000    3787.91924      60.81941
  13.78999    3681.000    3779.50504      60.67125
  13.79999    3642.000    3769.58899      60.34899
  13.80999    3737.000    3761.35458      61.13100
  13.81999    3841.000    3749.29893      61.97580
  13.82999    3740.000    3738.67460      61.15554
  13.83999    3675.000    3722.52625      60.62178
  13.84999    3728.000    3707.42173      61.05735
  13.85999    3655.000    3688.36535      60.45659
  13.86999    3707.000    3670.20950      60.88513
  13.87999    3709.000    3651.62173      60.90156
  13.88999    3689.000    3633.95168      60.73714
  13.89999    3657.000    3618.92296      60.47314
  13.90999    3717.000    3604.83007      60.96721
  13.91999    3684.000    3594.90156      60.69596
  13.92999    3735.000    3585.83363      61.11465
  13.93999    3794.000    3580.90140      61.59546
  13.94999    3722.000    3576.70659      61.00820
  13.95999    3717.000    3575.85906      60.96721
  13.96999    3713.000    3575.62555      60.93439
  13.97999    3707.000    3577.96727      60.88513
  13.98999    3660.000    3580.84168      60.49793
  13.99999    3544.000    3585.84541      59.53150
  14.00999    3783.000    3591.33759      61.50610
  14.01999    3691.000    3598.82617      60.75360
  14.02999    3619.000    3606.79040      60.15813
  14.03999    3634.000    3616.87055      60.28267
  14.04999    3708.000    3627.43205      60.89335
  14.05999    3753.000    3640.42251      61.26173
  14.06999    3779.000    3653.87491      61.47357
  14.07999    3731.000    3670.00126      61.08191
  14.08999    3642.000    3686.45548      60.34899
  14.09999    3741.000    3705.08661      61.16371
  14.10999    3702.000    3723.73405      60.84406
  14.11999    3666.000    3742.32233      60.54750
  14.12999    3571.000    3760.49082      59.75784
  14.13999    3533.000    3773.96487      59.43904
  14.14999    3680.000    3786.68667      60.66300
  14.15999    3627.000    3788.76534      60.22458
  14.16999    3597.000    3790.15661      59.97499
  14.17999    3654.000    3777.90635      60.44832
  14.18999    3609.000    3765.36070      60.07495
  14.19999    3799.000    3742.78372      61.63603
  14.20999    3672.000    3720.20634      60.59703
  14.21999    3654.000    3694.87469      60.44832
  14.22999    3690.000    3669.58854      60.74537
  14.23999    3667.000    3647.79257      60.55575
  14.24999    3744.000    3626.07375      61.18823
  14.25999    3672.000    3610.62520      60.59703
  14.26999    3651.000    3595.40662      60.42351
  14.27999    3763.000    3586.14273      61.34330
  14.28999    3564.000    3577.24247      59.69925
  14.29999    3794.000    3572.62099      61.59546
  14.30999    3719.000    3568.41142      60.98360
  14.31999    3615.000    3566.86026      60.12487
  14.32999    3731.000    3565.71502      61.08191
  14.33999    3749.000    3566.19005      61.22908
  14.34999    3648.000    3567.06929      60.39867
  14.35999    3794.000    3569.09453      61.59546
  14.36999    3766.000    3571.56185      61.36774
  14.37999    3633.000    3575.07460      60.27437
  14.38999    3740.000    3579.11146      61.15554
  14.39999    3732.000    3584.28601      61.09009
  14.40999    3645.000    3590.10456      60.37384
  14.41999    3712.000    3597.23936      60.92619
  14.42999    3734.000    3605.18536      61.10646
  14.43999    3673.000    3614.69980      60.60528
  14.44999    3675.000    3625.24477      60.62178
  14.45999    3744.000    3637.69128      61.18823
  14.46999    3687.000    3651.38408      60.72068
  14.47999    3742.000    3667.27367      61.17189
  14.48999    3829.000    3684.47260      61.87892
  14.49999    3771.000    3703.76287      61.40847
  14.50999    3725.000    3724.05514      61.03278
  14.51999    3765.000    3745.38545      61.35960
  14.52999    3733.000    3766.88846      61.09828
  14.53999    3812.000    3787.10402      61.74139
  14.54999    3810.000    3806.39893      61.72520
  14.55999    3793.000    3821.50221      61.58733
  14.56999    3855.000    3835.33822      62.08865
  14.57999    3750.000    3843.81101      61.23724
  14.58999    3805.000    3852.21706      61.68468
  14.59999    3734.000    3857.45350      61.10646
  14.60999    3838.000    3864.49492      61.95160
  14.61999    3765.000    3871.73747      61.35960
  14.62999    3797.000    3881.79740      61.61980
  14.63999    3757.000    3893.44332      61.29436
  14.64999    3743.000    3906.90204      61.18006
  14.65999    3829.000    3919.82392      61.87892
  14.66999    3832.000    3931.22676      61.90315
  14.67999    3765.000    3937.48304      61.35960
  14.68999    3827.000    3937.86145      61.86275
  14.69999    3834.000    3930.07290      61.91930
  14.70999    3868.000    3914.39141      62.19325
  14.71999    3918.000    3892.50602      62.59393
  14.72999    3819.000    3865.48548      61.79806
  14.73999    3817.000    3837.17259      61.78187
  14.74999    3903.000    3808.91484      62.47400
  14.75999    3806.000    3783.73844      61.69279
  14.76999    3790.000    3763.01281      61.56297
  14.77999    3711.000    3747.52123      60.91798
  14.78999    3789.000    3738.54663      61.55485
  14.79999    3825.000    3734.81392      61.84658
  14.80999    3660.000    3737.08534      60.49793
  14.81999    3747.000    3743.60636      61.21274
  14.82999    3847.000    3753.47592      62.02419
  14.83999    3762.000    3766.61200      61.33514
  14.84999    3736.000    3778.87377      61.12283
  14.85999    3738.000    3793.80903      61.13918
  14.86999    3755.000    3803.32149      61.27805
  14.87999    3810.000    3815.24398      61.72520
  14.88999    3732.000    3819.72533      61.09009
  14.89999    3835.000    3826.43476      61.92738
  14.90999    3782.000    3828.09878      61.49797
  14.91999    3744.000    3831.46733      61.18823
  14.92999    3811.000    3834.08629      61.73330
  14.93999    3850.000    3836.83522      62.04837
  14.94999    3860.000    3841.73374      62.12890
  14.95999    3804.000    3843.58646      61.67658
  14.96999    3796.000    3847.76315      61.61169
  14.97999    3803.000    3844.79532      61.66846
  14.98999    3796.000    3842.32385      61.61169
  14.99999    3800.000    3830.66990      61.64414
  15.00999    3787.000    3817.99401      61.53860
  15.01999    3889.000    3798.79276      62.36185
  15.02999    3807.000    3778.98606      61.70089
  15.03999    3843.000    3757.97938      61.99193
  15.04999    3799.000    3737.94132      61.63603
  15.05999    3949.000    3721.38852      62.84107
  15.06999    3859.000    3707.28550      62.12085
  15.07999    3727.000    3699.08599      61.04916
  15.08999    3866.000    3694.22218      62.17717
  15.09999    3762.000    3695.43976      61.33514
  15.10999    3845.000    3700.38207      62.00806
  15.11999    3813.000    3710.42660      61.74950
  15.12999    3809.000    3724.42839      61.71709
  15.13999    3907.000    3742.44294      62.50600
  15.14999    3817.000    3764.76363      61.78187
  15.15999    3776.000    3790.36244      61.44917
  15.16999    3858.000    3820.82734      62.11280
  15.17999    3961.000    3854.05171      62.93647
  15.18999    3856.000    3892.50636      62.09670
  15.19999    3967.000    3932.84475      62.98412
  15.20999    3908.000    3977.30510      62.51400
  15.21999    3881.000    4021.79674      62.29767
  15.22999    3994.000    4065.91031      63.19810
  15.23999    3912.000    4107.11765      62.54598
  15.24999    3883.000    4138.79208      62.31372
  15.25999    4034.000    4164.56995      63.51377
  15.26999    3867.000    4169.15966      62.18520
  15.27999    3927.000    4167.09215      62.66578
  15.28999    3891.000    4138.07381      62.37788
  15.29999    3890.000    4104.84454      62.36987
  15.30999    3908.000    4052.05474      62.51400
  15.31999    3888.000    3998.41656      62.35383
  15.32999    3843.000    3939.96418      61.99193
  15.33999    3916.000    3882.80364      62.57795
  15.34999    3819.000    3833.30463      61.79806
  15.35999    3920.000    3785.63605      62.60990
  15.36999    3979.000    3751.18557      63.07931
  15.37999    3897.000    3718.14880      62.42596
  15.38999    3917.000    3697.60474      62.58594
  15.39999    3864.000    3677.87039      62.16108
  15.40999    3800.000    3667.02467      61.64414
  15.41999    3877.000    3656.57026      62.26556
  15.42999    3911.000    3651.37324      62.53798
  15.43999    3897.000    3646.36907      62.42596
  15.44999    3958.000    3644.11863      62.91264
  15.45999    3911.000    3641.98469      62.53798
  15.46999    3866.000    3641.22106      62.17717
  15.47999    3930.000    3640.58756      62.68971
  15.48999    3877.000    3640.66471      62.26556
  15.49999    3957.000    3640.93928      62.90469
  15.50999    3970.000    3641.61020      63.00794
  15.51999    3794.000    3642.59908      61.59546
  15.52999    3811.000    3643.81671      61.73330
  15.53999    3941.000    3645.54219      62.77738
  15.54999    3880.000    3647.36574      62.28965
  15.55999    3866.000    3649.98756      62.17717
  15.56999    3950.000    3652.56804      62.84903
  15.57999    3798.000    3656.34795      61.62791
  15.58999    3845.000    3659.92023      62.00806
  15.59999    3852.000    3665.19124      62.06448
  15.60999    3892.000    3670.06273      62.38589
  15.61999    3915.000    3677.21887      62.56996
  15.62999    3947.000    3683.75976      62.82515
  15.63999    3882.000    3693.24442      62.30570
  15.64999    3893.000    3701.87712      62.39391
  15.65999    3905.000    3714.13767      62.48999
  15.66999    3845.000    3725.31701      62.00806
  15.67999    3919.000    3740.83090      62.60192
  15.68999    3878.000    3755.05632      62.27359
  15.69999    3900.000    3774.36863      62.44998
  15.70999    3824.000    3792.17613      61.83850
  15.71999    3875.000    3815.48207      62.24950
  15.72999    3799.000    3837.16722      61.63603
  15.73999    3764.000    3863.22963      61.35144
  15.74999    3766.000    3888.14909      61.36774
  15.75999    3864.000    3913.09771      62.16108
  15.76999    3890.000    3938.83086      62.36987
  15.77999    3787.000    3956.12436      61.53860
  15.78999    3782.000    3978.39978      61.49797
  15.79999    3836.000    3982.02160      61.93545
  15.80999    3924.000    3996.80583      62.64184
  15.81999    3910.000    3988.75574      62.52999
  15.82999    3943.000    3996.70163      62.79331
  15.83999    4048.000    3989.65066      63.62390
  15.84999    3984.000    3998.30651      63.11893
  15.85999    3914.000    4005.92161      62.56197
  15.86999    4052.000    4025.79789      63.65532
  15.87999    3957.000    4056.10372      62.90469
  15.88999    4023.000    4095.84309      63.42712
  15.89999    4131.000    4151.34433      64.27285
  15.90999    4128.000    4216.01648      64.24952
  15.91999    4166.000    4296.60646      64.54456
  15.92999    4247.000    4388.57940      65.16901
  15.93999    4301.000    4493.98358      65.58201
  15.94999    4395.000    4612.95174      66.29479
  15.95999    4582.000    4741.05693      67.69047
  15.96999    4696.000    4880.05581      68.52737
  15.97999    4742.000    5020.58523      68.86218
  15.98999    4943.000    5158.90454      70.30647
  15.99999    5069.000    5286.24917      71.19691
  16.00999    5192.000    5385.33792      72.05553
  16.01999    5267.000    5458.44180      72.57410
  16.02999    5339.000    5471.90080      73.06846
  16.03999    5314.000    5452.05222      72.89719
  16.04999    5175.000    5359.23683      71.93747
  16.05999    4945.000    5242.28833      70.32070
  16.06999    4957.000    5074.25463      70.40596
  16.07999    4787.000    4900.38612      69.18815
  16.08999    4490.000    4714.32308      67.00746
  16.09999    4470.000    4537.85069      66.85806
  16.10999    4422.000    4379.91961      66.49812
  16.11999    4211.000    4238.40531      64.89221
  16.12999    4047.000    4127.86001      63.61604
  16.13999    3994.000    4032.79811      63.19810
  16.14999    4045.000    3966.05029      63.60031
  16.15999    3957.000    3910.32855      62.90469
  16.16999    3849.000    3874.12509      62.04031
  16.17999    3869.000    3844.49258      62.20129
  16.18999    3885.000    3826.11329      62.32976
  16.19999    3954.000    3811.27325      62.88084
  16.20999    3921.000    3802.30948      62.61789
  16.21999    3986.000    3795.27479      63.13478
  16.22999    3892.000    3791.39174      62.38589
  16.23999    3767.000    3788.74617      61.37589
  16.24999    3840.000    3788.17426      61.96774
  16.25999    3802.000    3788.60665      61.66036
  16.26999    3852.000    3790.85040      62.06448
  16.27999    3821.000    3794.06010      61.81424
  16.29000    3922.000    3799.18540      62.62587
  16.30000    3832.000    3805.31014      61.90315
  16.31000    3845.000    3813.60174      62.00806
  16.31999    3753.000    3822.94539      61.26173
  16.33000    3865.000    3834.81204      62.16912
  16.34000    3879.000    3847.78646      62.28162
  16.35000    3833.000    3863.60917      61.91122
  16.35999    3888.000    3880.50593      62.35383
  16.37000    3844.000    3900.42856      62.00000
  16.38000    3881.000    3921.13135      62.29767
  16.39000    3887.000    3944.11226      62.34581
  16.40000    3961.000    3967.10872      62.93647
  16.41000    3862.000    3989.90559      62.14499
  16.42000    3830.000    4011.39901      61.88699
  16.43000    3908.000    4027.91797      62.51400
  16.44000    3907.000    4041.72271      62.50600
  16.45000    3806.000    4044.71232      61.69279
  16.46000    4003.000    4044.54705      63.26927
  16.47000    3827.000    4030.89762      61.86275
  16.48000    3920.000    4015.20655      62.60990
  16.49000    3887.000    3989.97983      62.34581
  16.50000    3883.000    3964.39683      62.31372
  16.51000    3892.000    3936.71695      62.38589
  16.52000    3875.000    3909.85078      62.24950
  16.53000    3824.000    3886.90247      61.83850
  16.54000    3740.000    3865.12976      61.15554
  16.55000    3778.000    3849.66618      61.46544
  16.56000    3967.000    3835.19843      62.98412
  16.57000    3910.000    3826.39611      62.52999
  16.58000    3933.000    3818.27668      62.71363
  16.59000    3856.000    3813.90109      62.09670
  16.60000    3887.000    3809.97790      62.34581
  16.61000    3874.000    3807.91317      62.24147
  16.62000    3930.000    3806.20853      62.68971
  16.63000    3865.000    3805.02040      62.16912
  16.64000    3864.000    3804.22030      62.16108
  16.65000    3803.000    3803.12411      61.66846
  16.66000    3804.000    3802.54726      61.67658
  16.67000    3748.000    3801.22032      61.22091
  16.68000    3835.000    3800.64893      61.92738
  16.69000    3864.000    3799.09600      62.16108
  16.70000    3962.000    3798.65066      62.94442
  16.71000    3879.000    3797.15087      62.28162
  16.72000    3875.000    3797.22191      62.24950
  16.73001    3858.000    3796.43606      62.11280
  16.74001    3920.000    3797.74698      62.60990
  16.75001    3905.000    3799.09345      62.48999
  16.76000    3929.000    3803.03109      62.68174
  16.77001    3821.000    3809.21474      61.81424
  16.78001    3868.000    3818.33527      62.19325
  16.79001    3839.000    3833.49808      61.95966
  16.80000    3799.000    3851.69454      61.63603
  16.81001    3973.000    3880.41345      63.03173
  16.82001    3995.000    3912.13545      63.20601
  16.83001    3958.000    3956.25037      62.91264
  16.84001    4041.000    4003.33453      63.56886
  16.85001    4016.000    4059.32696      63.37192
  16.86001    3970.000    4117.63021      63.00794
  16.87001    4041.000    4177.37314      63.56886
  16.88001    4035.000    4236.53592      63.52164
  16.89001    4002.000    4288.58636      63.26136
  16.90001    4230.000    4333.82727      65.03844
  16.91001    4099.000    4365.02017      64.02343
  16.92001    4164.000    4381.58068      64.52906
  16.93001    4220.000    4382.50941      64.96152
  16.94001    4197.000    4365.48176      64.78425
  16.95001    4117.000    4338.69979      64.16385
  16.96001    4085.000    4299.78001      63.91400
  16.97001    4218.000    4260.45423      64.94613
  16.98001    4063.000    4219.37896      63.74166
  16.99001    4090.000    4185.61749      63.95311
  17.00001    4108.000    4158.37812      64.09368
  17.01001    4060.000    4142.49065      63.71813
  17.02001    4083.000    4136.54823      63.89835
  17.03001    4095.000    4143.01599      63.99219
  17.04001    4125.000    4159.00163      64.22617
  17.05001    4149.000    4187.21474      64.41273
  17.06001    4259.000    4223.02874      65.26102
  17.07001    4154.000    4270.81538      64.45154
  17.08001    4296.000    4324.26783      65.54388
  17.09001    4430.000    4389.05701      66.55825
  17.10001    4461.000    4457.48413      66.79072
  17.11001    4589.000    4534.03841      67.74216
  17.12001    4654.000    4611.00264      68.22023
  17.13001    4873.000    4687.20522      69.80688
  17.14001    4834.000    4758.42973      69.52697
  17.15001    4942.000    4812.89669      70.29936
  17.16001    5114.000    4855.79144      71.51224
  17.17002    5160.000    4863.35221      71.83314
  17.18002    5069.000    4856.00420      71.19691
  17.19002    5055.000    4805.88282      71.09852
  17.20001    4908.000    4745.10085      70.05711
  17.21002    4809.000    4654.70375      69.34695
  17.22002    4753.000    4562.04973      68.94200
  17.23002    4508.000    4463.11431      67.14164
  17.24002    4317.000    4368.90869      65.70389
  17.25002    4322.000    4286.24071      65.74192
  17.26002    4152.000    4211.31589      64.43601
  17.27002    4201.000    4154.56875      64.81512
  17.28002    4215.000    4105.02057      64.92303
  17.29002    4087.000    4071.64386      63.92965
  17.30002    3980.000    4043.36305      63.08724
  17.31002    4007.000    4026.01166      63.30087
  17.32002    3946.000    4011.67602      62.81720
  17.33002    3900.000    4003.50204      62.44998
  17.34002    3948.000    3996.93446      62.83311
  17.35002    3952.000    3993.45916      62.86493
  17.36002    3975.000    3990.83130      63.04760
  17.37002    3935.000    3989.70462      62.72958
  17.38002    3966.000    3989.07933      62.97618
  17.39002    4023.000    3989.23961      63.42712
  17.40002    4094.000    3989.76105      63.98438
  17.41002    4051.000    3990.76251      63.64746
  17.42002    3991.000    3992.07912      63.17436
  17.43002    4036.000    3993.73929      63.52952
  17.44002    4012.000    3995.72183      63.34035
  17.45002    3932.000    3997.98458      62.70566
  17.46002    4000.000    4000.63133      63.24556
  17.47002    4022.000    4003.53913      63.41924
  17.48002    3945.000    4006.97861      62.80923
  17.49002    4085.000    4010.70240      63.91400
  17.50002    4055.000    4015.25324      63.67888
  17.51002    4221.000    4020.16378      64.96922
  17.52002    3976.000    4026.43137      63.05553
  17.53002    3992.000    4033.19871      63.18228
  17.54002    4067.000    4042.17654      63.77303
  17.55002    3985.000    4051.86396      63.12685
  17.56002    4084.000    4064.98280      63.90618
  17.57002    4052.000    4079.08005      63.65532
  17.58002    4085.000    4098.17002      63.91400
  17.59002    4073.000    4118.54469      63.82005
  17.60002    4064.000    4145.74235      63.74950
  17.61003    4104.000    4174.57002      64.06247
  17.62003    4118.000    4212.16499      64.17165
  17.63003    4217.000    4251.64556      64.93843
  17.64002    4174.000    4301.75747      64.60650
  17.65003    4298.000    4354.05782      65.55914
  17.66003    4339.000    4418.08490      65.87108
  17.67003    4349.000    4484.21242      65.94695
  17.68003    4345.000    4560.61726      65.91661
  17.69003    4436.000    4638.65476      66.60330
  17.70003    4527.000    4720.06671      67.28299
  17.71003    4614.000    4801.61730      67.92643
  17.72003    4627.000    4872.19554      68.02206
  17.73003    4675.000    4940.02252      68.37397
  17.74003    4807.000    4977.24382      69.33253
  17.75003    4862.000    5008.09411      69.72804
  17.76003    4791.000    4993.96943      69.21705
  17.77003    4783.000    4971.52268      69.15923
  17.78003    4700.000    4907.52629      68.55655
  17.79003    4605.000    4837.13590      67.86015
  17.80003    4417.000    4745.21360      66.46051
  17.81003    4399.000    4651.33130      66.32496
  17.82003    4421.000    4559.29209      66.49060
  17.83003    4283.000    4469.19848      65.44463
  17.84003    4264.000    4395.92410      65.29931
  17.85003    4173.000    4326.36049      64.59876
  17.86003    4281.000    4277.41597      65.42935
  17.87003    4161.000    4232.06888      64.50581
  17.88003    4118.000    4203.84623      64.17165
  17.89003    4110.000    4178.27655      64.10928
  17.90003    4095.000    4164.09519      63.99219
  17.91003    4171.000    4151.61781      64.58327
  17.92003    4078.000    4145.66914      63.85922
  17.93003    4098.000    4140.80521      64.01562
  17.94003    4017.000    4139.39077      63.37981
  17.95003    4090.000    4138.76816      63.95311
  17.96003    4090.000    4139.98919      63.95311
  17.97003    4037.000    4141.90684      63.53738
  17.98003    3973.000    4144.93012      63.03173
  17.99003    4128.000    4148.61508      64.24952
  18.00003    4186.000    4153.07819      64.69930
  18.01003    4185.000    4158.08078      64.69158
  18.02003    4173.000    4163.69058      64.59876
  18.03004    4205.000    4169.48749      64.84597
  18.04003    4134.000    4175.76158      64.29619
  18.05004    4254.000    4181.57094      65.22270
  18.06004    4173.000    4187.81098      64.59876
  18.07004    4169.000    4192.82538      64.56779
  18.08003    4214.000    4198.42327      64.91533
  18.09004    4114.000    4202.60762      64.14046
  18.10004    4239.000    4207.99174      65.10760
  18.11004    4140.000    4212.76753      64.34283
  18.12004    4135.000    4219.99715      64.30396
  18.13004    4230.000    4227.92462      65.03844
  18.14004    4287.000    4240.01332      65.47518
  18.15004    4306.000    4253.79051      65.62012
  18.16004    4182.000    4273.70839      64.66838
  18.17004    4246.000    4295.56165      65.16134
  18.18004    4195.000    4325.76249      64.76881
  18.19004    4332.000    4357.34442      65.81793
  18.20004    4287.000    4399.55453      65.47518
  18.21004    4320.000    4441.95524      65.72670
  18.22004    4358.000    4496.34576      66.01515
  18.23004    4426.000    4549.52809      66.52819
  18.24004    4564.000    4612.42653      67.55738
  18.25004    4602.000    4673.37184      67.83804
  18.26004    4690.000    4734.84156      68.48358
  18.27004    4819.000    4794.80451      69.41902
  18.28004    4831.000    4838.55379      69.50539
  18.29004    4955.000    4881.66475      70.39176
  18.30004    4995.000    4889.49124      70.67532
  18.31004    4843.000    4897.04839      69.59167
  18.32004    4756.000    4861.56538      68.96376
  18.33004    4691.000    4825.60563      68.49088
  18.34004    4619.000    4759.99964      67.96323
  18.35004    4595.000    4693.59929      67.78642
  18.36004    4500.000    4621.27975      67.08204
  18.37004    4490.000    4548.16746      67.00746
  18.38004    4351.000    4487.38929      65.96210
  18.39004    4329.000    4426.27907      65.79514
  18.40004    4298.000    4384.11093      65.55914
  18.41004    4187.000    4342.25633      64.70703
  18.42004    4333.000    4317.03433      65.82552
  18.43004    4285.000    4292.58197      65.45991
  18.44004    4286.000    4279.25254      65.46755
  18.45004    4280.000    4266.77990      65.42171
  18.46004    4170.000    4260.51403      64.57554
  18.47005    4198.000    4254.93384      64.79197
  18.48004    4276.000    4252.43610      65.39113
  18.49005    4204.000    4250.39381      64.83826
  18.50005    4274.000    4249.81744      65.37583
  18.51005    4244.000    4249.51561      65.14600
  18.52004    4124.000    4249.94503      64.21838
  18.53005    4246.000    4250.54801      65.16134
  18.54005    4209.000    4251.53752      64.87680
  18.55005    4200.000    4252.65908      64.80740
  18.56005    4207.000    4253.95769      64.86139
  18.57005    4172.000    4255.36260      64.59102
  18.58005    4240.000    4256.81065      65.11528
  18.59005    4206.000    4258.31523      64.85368
  18.60005    4221.000    4259.77402      64.96922
  18.61005    4188.000    4261.20083      64.71476
  18.62005    4221.000    4262.54956      64.96922
  18.63005    4318.000    4263.77767      65.71149
  18.64005    4338.000    4264.85996      65.86349
  18.65005    4266.000    4265.77101      65.31462
  18.66005    4163.000    4266.47277      64.52132
  18.67005    4223.000    4266.98522      64.98461
  18.68005    4314.000    4267.26890      65.68105
  18.69005    4270.000    4267.42222      65.34524
  18.70005    4129.000    4267.43398      64.25730
  18.71005    4131.000    4267.57957      64.27285
  18.72005    4344.000    4267.91718      65.90903
  18.73005    4288.000    4269.06685      65.48282
  18.74005    4375.000    4271.14731      66.14378
  18.75005    4235.000    4275.32454      65.07688
  18.76005    4379.000    4281.67603      66.17401
  18.77005    4294.000    4291.99253      65.52861
  18.78005    4306.000    4306.03833      65.62012
  18.79005    4418.000    4326.00214      66.46804
  18.80005    4385.000    4350.93116      66.21933
  18.81005    4351.000    4383.30332      65.96210
  18.82005    4352.000    4421.08452      65.96969
  18.83005    4521.000    4467.75505      67.23839
  18.84005    4514.000    4519.85701      67.18631
  18.85005    4557.000    4582.71750      67.50556
  18.86005    4589.000    4650.98912      67.74216
  18.87005    4664.000    4732.05447      68.29348
  18.88005    4635.000    4818.15635      68.08083
  18.89005    4841.000    4917.74617      69.57729
  18.90005    4831.000    5020.59526      69.50539
  18.91006    4935.000    5133.29006      70.24955
  18.92005    5140.000    5244.68197      71.69379
  18.93006    5365.000    5353.86033      73.24616
  18.94006    5414.000    5454.83882      73.57989
  18.95006    5504.000    5531.00452      74.18895
  18.96005    5556.000    5591.91470      74.53857
  18.97006    5596.000    5601.64620      74.80641
  18.98006    5553.000    5594.38021      74.51846
  18.99006    5581.000    5525.02156      74.70609
  19.00006    5448.000    5445.05504      73.81056
  19.01006    5368.000    5322.72375      73.26663
  19.02006    5036.000    5198.79871      70.96478
  19.03006    4987.000    5067.68538      70.61870
  19.04006    4835.000    4940.77452      69.53416
  19.05006    4719.000    4833.64925      68.69498
  19.06006    4713.000    4732.15565      68.65129
  19.07006    4613.000    4660.04932      67.91907
  19.08006    4516.000    4592.45207      67.20119
  19.09006    4638.000    4550.83689      68.10286
  19.10006    4478.000    4512.04206      66.91786
  19.11006    4350.000    4490.98465      65.95454
  19.12006    4330.000    4471.48914      65.80274
  19.13006    4393.000    4462.18009      66.27972
  19.14006    4355.000    4453.79477      65.99242
  19.15006    4416.000    4450.70980      66.45300
  19.16006    4462.000    4448.40104      66.79820
  19.17006    4577.000    4448.91286      67.65353
  19.18006    4335.000    4450.42800      65.84071
  19.19006    4343.000    4453.80114      65.90144
  19.20006    4438.000    4458.78049      66.61832
  19.21006    4345.000    4465.50742      65.91661
  19.22006    4475.000    4474.92050      66.89545
  19.23006    4466.000    4486.52392      66.82813
  19.24006    4557.000    4502.43722      67.50556
  19.25006    4445.000    4521.46061      66.67083
  19.26006    4408.000    4546.93347      66.39277
  19.27006    4513.000    4576.85322      67.17886
  19.28006    4543.000    4615.71383      67.40178
  19.29006    4602.000    4660.66857      67.83804
  19.30006    4711.000    4717.12547      68.63672
  19.31006    4744.000    4781.44387      68.87670
  19.32006    4711.000    4859.30185      68.63672
  19.33006    4928.000    4946.50006      70.19971
  19.34007    4854.000    5047.54672      69.67065
  19.35007    5108.000    5158.11093      71.47027
  19.36006    5116.000    5278.18923      71.52622
  19.37007    5311.000    5405.39312      72.87661
  19.38007    5453.000    5530.58627      73.84443
  19.39007    5518.000    5654.52502      74.28324
  19.40006    5610.000    5756.59549      74.89993
  19.41007    5857.000    5843.07128      76.53104
  19.42007    5933.000    5885.43176      77.02597
  19.43007    5943.000    5895.26952      77.09086
  19.44007    5854.000    5853.05193      76.51144
  19.45007    5772.000    5771.67717      75.97368
  19.46007    5704.000    5655.72624      75.52483
  19.47007    5555.000    5513.40142      74.53188
  19.48007    5409.000    5365.47039      73.54591
  19.49007    5183.000    5213.44768      71.99306
  19.50007    5113.000    5076.99167      71.50525
  19.51007    4909.000    4953.35960      70.06425
  19.52007    4880.000    4852.25322      69.85699
  19.53007    4755.000    4769.97737      68.95650
  19.54007    4604.000    4707.20955      67.85278
  19.55007    4555.000    4661.23543      67.49074
  19.56007    4644.000    4628.36377      68.14690
  19.57007    4545.000    4607.25673      67.41661
  19.58007    4628.000    4593.55110      68.02940
  19.59007    4652.000    4586.83828      68.20557
  19.60007    4594.000    4583.75669      67.77905
  19.61007    4500.000    4584.12625      67.08204
  19.62007    4563.000    4585.92707      67.54998
  19.63007    4571.000    4588.57947      67.60918
  19.64007    4522.000    4591.40721      67.24582
  19.65007    4575.000    4593.12023      67.63874
  19.66007    4646.000    4594.47527      68.16158
  19.67007    4792.000    4593.76377      69.22427
  19.68007    4659.000    4592.80965      68.25687
  19.69007    4639.000    4590.14997      68.11021
  19.70007    4715.000    4587.55243      68.66586
  19.71007    4762.000    4583.99595      69.00725
  19.72007    4646.000    4580.51563      68.16158
  19.73007    4770.000    4576.30974      69.06519
  19.74007    4796.000    4571.83341      69.25317
  19.75007    4723.000    4566.66626      68.72408
  19.76007    4699.000    4560.87668      68.54925
  19.77007    4699.000    4554.98772      68.54925
  19.78008    4805.000    4548.45038      69.31811
  19.79008    4770.000    4542.79981      69.06519
  19.80007    4748.000    4536.69334      68.90573
  19.81008    4661.000    4532.29979      68.27151
  19.82008    4584.000    4527.57561      67.70525
  19.83008    4696.000    4525.14425      68.52737
  19.84007    4553.000    4522.40558      67.47592
  19.85008    4552.000    4522.47160      67.46851
  19.86008    4678.000    4522.32017      68.39591
  19.87008    4646.000    4525.71111      68.16158
  19.88008    4581.000    4529.31052      67.68309
  19.89008    4689.000    4537.52137      68.47627
  19.90008    4612.000    4547.08808      67.91171
  19.91008    4803.000    4562.64982      69.30367
  19.92008    4772.000    4581.83705      69.07967
  19.93008    4810.000    4608.47082      69.35416
  19.94008    4767.000    4642.13104      69.04347
  19.95008    4844.000    4684.00640      69.59885
  19.96008    4967.000    4736.23605      70.47694
  19.97008    4887.000    4795.12454      69.90708
  19.98008    5002.000    4864.48611      70.72482
  19.99008    5117.000    4934.29099      71.53321
  20.00008    5149.000    5008.86390      71.75652
  20.01008    5143.000    5071.95524      71.71471
  20.02008    5220.000    5130.06101      72.24957
  20.03008    5343.000    5162.73422      73.09583
  20.04008    5384.000    5181.23102      73.37575
  20.05008    5284.000    5168.55223      72.69113
  20.06008    5301.000    5138.55157      72.80797
  20.07008    5081.000    5087.18860      71.28114
  20.08008    5204.000    5023.66653      72.13876
  20.09008    5175.000    4956.20117      71.93747
  20.10008    4876.000    4885.17694      69.82836
  20.11008    4900.000    4823.43737      70.00000
  20.12008    4892.000    4764.46800      69.94283
  20.13008    4865.000    4719.44284      69.74955
  20.14008    4768.000    4679.46642      69.05070
  20.15008    4684.000    4651.79166      68.43976
  20.16008    4632.000    4628.62693      68.05880
  20.17008    4587.000    4613.83392      67.72739
  20.18008    4717.000    4602.03573      68.68042
  20.19008    4692.000    4595.05357      68.49818
  20.20008    4670.000    4589.70468      68.33740
  20.21008    4736.000    4586.91060      68.81860
  20.22009    4757.000    4584.88846      68.97101
  20.23009    4654.000    4584.33187      68.22023
  20.24008    4697.000    4584.11428      68.53466
  20.25009    4844.000    4585.01882      69.59885
  20.26009    4651.000    4586.07872      68.19823
  20.27009    4729.000    4588.38961      68.76772
  20.28008    4710.000    4590.78706      68.62944
  20.29009    4652.000    4594.94490      68.20557
  20.30009    4739.000    4599.18600      68.84039
  20.31009    4732.000    4606.02854      68.78953
  20.32009    4695.000    4613.00321      68.52007
  20.33009    4770.000    4623.73044      69.06519
  20.34009    4751.000    4634.68307      68.92750
  20.35009    4697.000    4650.74240      68.53466
  20.36009    4568.000    4667.16763      67.58698
  20.37009    4761.000    4690.10750      69.00000
  20.38009    4789.000    4713.58451      69.20261
  20.39009    4706.000    4744.70159      68.60029
  20.40009    4838.000    4776.49009      69.55573
  20.41009    4767.000    4816.06913      69.04347
  20.42009    4617.000    4856.24981      67.94851
  20.43009    4692.000    4902.05852      68.49818
  20.44009    4728.000    4947.90926      68.76045
  20.45009    4743.000    4993.28671      68.86944
  20.46009    4814.000    5037.40704      69.38300
  20.47009    4765.000    5070.53843      69.02898
  20.48009    4756.000    5100.60838      68.96376
  20.49009    4774.000    5107.97607      69.09414
  20.50009    4813.000    5111.27498      69.37578
  20.51009    4899.000    5087.58626      69.99286
  20.52009    4683.000    5060.91812      68.43245
  20.53009    4721.000    5016.07731      68.70953
  20.54009    4609.000    4970.63740      67.88961
  20.55009    4711.000    4921.37432      68.63672
  20.56009    4750.000    4873.34127      68.92024
  20.57009    4671.000    4831.55758      68.34471
  20.58009    4682.000    4791.44845      68.42514
  20.59009    4674.000    4760.81236      68.36665
  20.60009    4700.000    4731.45867      68.55655
  20.61009    4781.000    4710.67709      69.14478
  20.62009    4826.000    4690.91489      69.46942
  20.63009    4806.000    4677.55452      69.32532
  20.64009    4765.000    4665.29591      69.02898
  20.65009    4828.000    4657.41567      69.48381
  20.66010    4742.000    4650.84899      68.86218
  20.67010    4711.000    4647.27698      68.63672
  20.68009    4761.000    4645.24546      69.00000
  20.69010    4744.000    4645.47311      68.87670
  20.70010    4859.000    4647.54206      69.70653
  20.71010    4879.000    4651.68104      69.84984
  20.72009    4831.000    4658.16827      69.50539
  20.73010    4791.000    4666.92077      69.21705
  20.74010    4858.000    4678.80554      69.69935
  20.75010    4814.000    4693.31646      69.38300
  20.76010    4844.000    4711.92605      69.59885
  20.77010    4914.000    4733.49082      70.09993
  20.78010    4969.000    4759.99494      70.49113
  20.79010    4892.000    4789.38771      69.94283
  20.80010    4792.000    4823.84964      69.22427
  20.81010    4800.000    4860.25889      69.28204
  20.82010    4875.000    4900.20716      69.82121
  20.83010    4835.000    4939.81704      69.53416
  20.84010    4692.000    4978.69155      68.49818
  20.85010    4920.000    5013.57686      70.14271
  20.86010    4853.000    5040.36555      69.66348
  20.87010    4819.000    5059.34682      69.41902
  20.88010    4862.000    5061.94937      69.72804
  20.89010    4878.000    5055.60688      69.84267
  20.90010    4829.000    5029.78866      69.49101
  20.91010    4749.000    4998.23989      68.91299
  20.92010    4767.000    4953.71954      69.04347
  20.93010    4902.000    4908.38419      70.01428
  20.94010    4720.000    4861.11737      68.70226
  20.95010    4856.000    4816.38431      69.68501
  20.96010    4920.000    4777.83896      70.14271
  20.97010    4781.000    4742.78536      69.14478
  20.98010    4849.000    4716.62258      69.63476
  20.99010    4823.000    4693.38211      69.44782
  21.00010    4782.000    4677.90131      69.15201
  21.01010    4821.000    4664.31618      69.43342
  21.02010    4841.000    4655.98647      69.57729
  21.03010    4861.000    4648.68723      69.72087
  21.04010    4823.000    4644.37756      69.44782
  21.05010    4759.000    4640.56650      68.98550
  21.06010    4685.000    4638.27654      68.44706
  21.07010    4811.000    4636.22043      69.36137
  21.08010    4774.000    4634.91986      69.09414
  21.09011    4795.000    4633.73699      69.24593
  21.10011    4714.000    4632.96324      68.65858
  21.11011    4752.000    4632.24848      68.93475
  21.12010    4846.000    4631.79445      69.61321
  21.13011    4832.000    4631.37598      69.51259
  21.14011    4629.000    4631.15378      68.03675
  21.15011    4715.000    4630.95811      68.66586
  21.16010    4871.000    4630.93106      69.79255
  21.17011    4927.000    4630.92391      70.19259
  21.18011    4870.000    4631.08513      69.78539
  21.19011    4700.000    4631.26359      68.55655
  21.20011    4774.000    4631.64356      69.09414
  21.21011    4870.000    4632.04280      69.78539
  21.22011    4859.000    4632.73001      69.70653
  21.23011    4886.000    4633.44474      69.89993
  21.24011    4818.000    4634.61948      69.41181
  21.25011    4925.000    4635.84232      70.17834
  21.26011    4904.000    4637.82414      70.02856
  21.27011    4829.000    4639.88703      69.49101
  21.28011    4796.000    4643.14895      69.25317
  21.29011    4805.000    4646.53085      69.31811
  21.30011    4829.000    4651.67923      69.49101
  21.31011    4793.000    4656.98890      69.23149
  21.32011    4973.000    4664.68461      70.51950
  21.33011    4952.000    4672.57530      70.37045
  21.34011    4856.000    4683.35458      69.68501
  21.35011    4760.000    4694.33250      68.99275
  21.36011    4954.000    4708.25577      70.38465
  21.37011    4937.000    4722.31535      70.26379
  21.38011    4856.000    4738.41087      69.68501
  21.39011    4925.000    4754.47565      70.17834
  21.40011    4961.000    4770.12521      70.43436
  21.41011    4978.000    4785.46090      70.55494
  21.42011    5001.000    4796.25175      70.71774
  21.43011    5016.000    4806.39098      70.82372
  21.44011    5026.000    4807.44963      70.89429
  21.45011    4913.000    4807.74945      70.09280
  21.46011    4896.000    4797.38648      69.97143
  21.47011    4928.000    4786.52539      70.19971
  21.48011    4951.000    4768.65736      70.36334
  21.49011    4921.000    4750.71079      70.14983
  21.50011    4868.000    4731.75435      69.77106
  21.51011    4851.000    4713.01987      69.64912
  21.52011    4960.000    4697.58802      70.42727
  21.53012    4891.000    4682.46463      69.93568
  21.54012    4875.000    4672.03691      69.82121
  21.55012    4886.000    4661.89003      69.89993
  21.56011    4824.000    4655.80156      69.45502
  21.57012    4818.000    4649.89118      69.41181
  21.58012    4760.000    4646.72470      68.99275
  21.59012    4817.000    4643.66094      69.40461
  21.60011    4920.000    4642.17783      70.14271
  21.61012    4840.000    4640.74516      69.57011
  21.62012    4838.000    4640.16370      69.55573
  21.63012    4758.000    4639.61378      68.97826
  21.64012    4848.000    4639.55384      69.62758
  21.65012    4867.000    4639.52215      69.76389
  21.66012    4827.000    4639.84818      69.47662
  21.67012    4753.000    4640.21379      68.94200
  21.68012    4800.000    4640.93131      69.28204
  21.69012    4775.000    4641.71892      69.10137
  21.70012    4859.000    4642.94864      69.70653
  21.71012    4859.000    4644.30988      69.70653
  21.72012    4788.000    4646.32814      69.19537
  21.73012    4800.000    4648.58490      69.28204
  21.74012    4678.000    4651.91451      68.39591
  21.75012    4820.000    4655.63711      69.42622
  21.76012    4699.000    4661.15189      68.54925
  21.77012    4748.000    4667.26291      68.90573
  21.78012    4784.000    4676.28478      69.16647
  21.79012    4825.000    4686.12894      69.46222
  21.80012    4783.000    4700.43879      69.15923
  21.81012    4745.000    4715.74416      68.88396
  21.82012    4843.000    4737.41481      69.59167
  21.83012    4810.000    4760.11427      69.35416
  21.84012    4691.000    4791.14051      68.49088
  21.85012    4799.000    4822.91085      69.27481
  21.86012    4991.000    4864.41798      70.64700
  21.87012    4856.000    4905.80454      69.68501
  21.88012    4839.000    4956.63594      69.56292
  21.89012    4857.000    5005.74872      69.69218
  21.90012    4856.000    5060.76333      69.68501
  21.91012    5032.000    5112.14999      70.93659
  21.92012    4835.000    5161.49827      69.53416
  21.93012    4985.000    5206.64088      70.60453
  21.94012    4865.000    5238.57103      69.74955
  21.95012    4939.000    5269.70146      70.27802
  21.96012    4909.000    5278.84554      70.06425
  21.97013    5080.000    5293.18887      71.27412
  21.98013    4985.000    5286.14877      70.60453
  21.99013    5159.000    5285.87857      71.82618
  22.00012    5201.000    5272.83887      72.11797
  22.01013    5123.000    5261.61779      71.57513
  22.02013    5194.000    5244.51953      72.06941
  22.03013    5230.000    5221.98143      72.31874
  22.04012    5239.000    5193.54931      72.38094
  22.05013    5304.000    5155.58481      72.82857
  22.06013    5111.000    5110.25174      71.49126
  22.07013    5151.000    5057.46330      71.77047
  22.08013    5112.000    5001.46783      71.49825
  22.09013    5161.000    4943.21954      71.84010
  22.10013    4963.000    4889.28190      70.44856
  22.11013    4980.000    4837.23834      70.56911
  22.12013    4956.000    4794.72737      70.39886
  22.13013    4837.000    4755.54043      69.54855
  22.14013    4812.000    4727.07729      69.36858
  22.15013    4846.000    4701.22397      69.61321
  22.16013    4850.000    4684.81001      69.64194
  22.17013    4865.000    4669.43268      69.74955
  22.18013    4843.000    4661.82495      69.59167
  22.19013    4795.000    4653.69578      69.24593
  22.20013    4758.000    4652.50455      68.97826
  22.21013    4732.000    4649.68268      68.78953
  22.22013    4766.000    4654.01900      69.03622
  22.23013    4801.000    4656.31223      69.28925
  22.24013    4812.000    4666.51086      69.36858
  22.25013    4819.000    4675.26978      69.41902
  22.26013    4686.000    4692.16335      68.45436
  22.27013    4759.000    4709.63063      68.98550
  22.28013    4757.000    4733.46308      68.97101
  22.29013    4731.000    4761.28999      68.78226
  22.30013    4681.000    4790.12125      68.41783
  22.31013    4767.000    4826.44741      69.04347
  22.32013    4670.000    4854.27457      68.33740
  22.33013    4691.000    4889.93292      68.49088
  22.34013    4794.000    4906.22439      69.23872
  22.35013    4693.000    4925.87314      68.50548
  22.36013    4766.000    4921.62288      69.03622
  22.37013    4726.000    4915.74044      68.74591
  22.38013    4649.000    4892.77687      68.18358
  22.39013    4681.000    4867.41402      68.41783
  22.40013    4621.000    4836.09400      67.97794
  22.41014    4692.000    4805.33505      68.49818
  22.42014    4736.000    4775.42467      68.81860
  22.43014    4650.000    4748.77852      68.19091
  22.44013    4730.000    4725.13142      68.77499
  22.45014    4623.000    4704.11314      67.99265
  22.46014    4541.000    4687.77582      67.38695
  22.47014    4665.000    4671.56106      68.30080
  22.48013    4671.000    4662.02541      68.34471
  22.49014    4667.000    4650.67029      68.31544
  22.50014    4754.000    4647.05393      68.94925
  22.51014    4652.000    4641.31023      68.20557
  22.52014    4670.000    4643.03915      68.33740
  22.53014    4751.000    4643.49655      68.92750
  22.54014    4804.000    4650.41279      69.31089
  22.55014    4646.000    4657.23176      68.16158
  22.56014    4710.000    4669.37728      68.62944
  22.57014    4891.000    4682.25491      69.93568
  22.58014    4642.000    4699.32823      68.13222
  22.59014    4734.000    4717.14805      68.80407
  22.60014    4751.000    4737.75415      68.92750
  22.61014    4791.000    4757.97055      69.21705
  22.62014    4845.000    4778.76650      69.60603
  22.63014    4898.000    4796.83543      69.98571
  22.64014    4686.000    4812.33001      68.45436
  22.65014    4865.000    4822.36162      69.74955
  22.66014    4863.000    4826.71583      69.73521
  22.67014    4808.000    4824.64606      69.33974
  22.68014    4733.000    4816.40133      68.79681
  22.69014    4923.000    4804.17979      70.16409
  22.70014    4892.000    4789.34068      69.94283
  22.71014    4815.000    4774.66493      69.39020
  22.72014    4805.000    4762.32207      69.31811
  22.73014    4722.000    4753.30879      68.71681
  22.74014    4692.000    4749.48170      68.49818
  22.75014    4689.000    4750.18375      68.47627
  22.76014    4569.000    4755.58029      67.59438
  22.77014    4553.000    4765.32132      67.47592
  22.78014    4729.000    4776.51453      68.76772
  22.79014    4624.000    4791.49433      68.00000
  22.80014    4709.000    4803.55308      68.62215
  22.81014    4615.000    4819.48110      67.93379
  22.82014    4610.000    4829.48645      67.89698
  22.83014    4667.000    4845.02323      68.31544
  22.84014    4577.000    4854.90761      67.65353
  22.85015    4712.000    4873.80646      68.64401
  22.86015    4780.000    4890.26130      69.13754
  22.87015    4746.000    4919.46101      68.89122
  22.88014    4644.000    4950.89578      68.14690
  22.89015    4735.000    4996.41816      68.81133
  22.90015    4731.000    5047.87270      68.78226
  22.91015    4777.000    5109.64332      69.11584
  22.92015    4986.000    5177.91089      70.61161
  22.93015    5020.000    5246.13475      70.85196
  22.94015    5143.000    5317.55949      71.71471
  22.95015    5206.000    5372.51884      72.15262
  22.96015    5195.000    5424.16325      72.07635
  22.97015    5184.000    5442.61043      72.00000
  22.98015    5299.000    5450.37366      72.79424
  22.99015    5160.000    5420.52679      71.83314
  23.00015    5232.000    5376.87385      72.33257
  23.01015    5242.000    5310.96395      72.40166
  23.02015    5124.000    5235.85316      71.58212
  23.03015    5077.000    5161.51187      71.25307
  23.04015    4991.000    5085.88743      70.64700
  23.05015    4894.000    5026.24346      69.95712
  23.06015    4794.000    4970.45154      69.23872
  23.07015    4773.000    4933.94454      69.08690
  23.08015    4790.000    4902.22235      69.20982
  23.09015    4908.000    4884.03913      70.05711
  23.10015    4813.000    4869.26511      69.37578
  23.11015    4899.000    4857.85672      69.99286
  23.12015    4915.000    4847.87197      70.10706
  23.13015    4964.000    4831.36287      70.45566
  23.14015    4937.000    4815.08163      70.26379
  23.15015    4898.000    4787.77031      69.98571
  23.16015    4861.000    4761.07630      69.72087
  23.17015    4668.000    4726.69485      68.32276
  23.18015    4683.000    4693.98536      68.43245
  23.19015    4638.000    4660.55591      68.10286
  23.20015    4541.000    4629.39229      67.38695
  23.21015    4628.000    4602.64078      68.02940
  23.22015    4680.000    4578.10580      68.41052
  23.23015    4476.000    4559.65606      66.90292
  23.24015    4595.000    4543.09567      67.78642
  23.25015    4525.000    4531.90774      67.26811
  23.26015    4421.000    4522.35966      66.49060
  23.27015    4436.000    4516.62772      66.60330
  23.28015    4504.000    4512.51891      67.11185
  23.29016    4337.000    4510.84246      65.85590
  23.30016    4474.000    4510.96265      66.88797
  23.31016    4480.000    4512.65709      66.93280
  23.32015    4620.000    4516.28872      67.97058
  23.33016    4559.000    4521.06860      67.52037
  23.34016    4717.000    4527.60379      68.68042
  23.35016    4633.000    4534.99009      68.06615
  23.36016    4760.000    4543.30750      68.99275
  23.37016    4679.000    4552.07914      68.40321
  23.38016    4787.000    4560.12191      69.18815
  23.39016    4825.000    4567.96698      69.46222
  23.40016    4715.000    4572.80973      68.66586
  23.41016    4626.000    4576.58687      68.01470
  23.42016    4670.000    4575.29339      68.33740
  23.43016    4672.000    4572.10413      68.35203
  23.44016    4659.000    4563.51388      68.25687
  23.45016    4570.000    4552.87438      67.60178
  23.46016    4492.000    4539.00685      67.02238
  23.47016    4463.000    4523.91787      66.80569
  23.48016    4429.000    4508.65058      66.55074
  23.49016    4375.000    4493.37049      66.14378
  23.50016    4453.000    4479.91073      66.73080
  23.51016    4336.000    4467.26598      65.84831
  23.52016    4385.000    4456.97970      66.21933
  23.53016    4345.000    4447.74977      65.91661
  23.54016    4423.000    4440.49931      66.50564
  23.55016    4404.000    4434.15063      66.36264
  23.56016    4409.000    4429.12247      66.40030
  23.57016    4428.000    4424.71246      66.54322
  23.58016    4389.000    4421.04737      66.24953
  23.59016    4360.000    4417.74359      66.03030
  23.60016    4375.000    4414.81879      66.14378
  23.61016    4296.000    4412.08637      65.54388
  23.62016    4247.000    4409.54163      65.16901
  23.63016    4416.000    4407.09945      66.45300
  23.64016    4409.000    4404.75980      66.40030
  23.65016    4432.000    4402.48176      66.57327
  23.66016    4310.000    4400.27021      65.65059
  23.67016    4371.000    4398.10519      66.11354
  23.68016    4175.000    4395.99070      64.61424
  23.69016    4331.000    4393.91842      65.81033
  23.70016    4500.000    4391.87620      67.08204
  23.71017    4418.000    4389.84479      66.46804
  23.72016    4399.000    4387.84425      66.32496
  23.73017    4337.000    4385.85792      65.85590
  23.74017    4316.000    4383.90214      65.69627
  23.75017    4381.000    4381.93697      66.18913
  23.76016    4349.000    4379.99357      65.94695
  23.77017    4313.000    4378.03968      65.67344
  23.78017    4455.000    4376.11334      66.74578
  23.79017    4399.000    4374.18689      66.32496
  23.80017    4307.000    4372.29212      65.62774
  23.81017    4370.000    4370.39431      66.10597
  23.82017    4305.000    4368.53344      65.61250
  23.83017    4213.000    4366.66151      64.90763
  23.84017    4346.000    4364.84560      65.92420
  23.85017    4363.000    4363.00485      66.05301
  23.86017    4271.000    4361.23426      65.35288
  23.87017    4213.000    4359.43753      64.90763
  23.88017    4274.000    4357.47485      65.37583
  23.89017    4265.000    4355.42488      65.30697
  23.90017    4377.000    4353.13073      66.15890
  23.91017    4240.000    4350.63266      65.11528
  23.92017    4286.000    4347.74077      65.46755
  23.93017    4344.000    4344.44337      65.90903
  23.94017    4250.000    4340.40230      65.19202
  23.95017    4257.000    4335.51599      65.24569
  23.96017    4215.000    4329.31977      64.92303
  23.97017    4393.000    4321.86841      66.27972
  23.98017    4306.000    4312.52786      65.62012
  23.99017    4164.000    4301.57736      64.52906
  24.00017    4330.000    4288.44037      65.80274
  24.01017    4236.000    4273.64196      65.08456
  24.02017    4318.000    4257.22595      65.71149
  24.03017    4214.000    4239.83860      64.91533
  24.04017    4137.000    4223.06166      64.31952
  24.05017    4282.000    4207.21667      65.43699
  24.06017    4279.000    4196.56341      65.41406
  24.07017    4375.000    4190.19590      66.14378
  24.08017    4332.000    4195.96617      65.81793
  24.09017    4336.000    4210.40516      65.84831
  24.10017    4396.000    4244.77473      66.30234
  24.11017    4496.000    4291.29788      67.05222
  24.12017    4421.000    4361.79838      66.49060
  24.13017    4321.000    4443.49410      65.73432
  24.14017    4261.000    4542.26485      65.27634
  24.15018    4458.000    4646.41269      66.76825
  24.16017    4401.000    4751.21372      66.34003
  24.17018    4436.000    4855.62096      66.60330
  24.18018    4555.000    4948.82786      67.49074
  24.19018    4565.000    5037.74091      67.56478
  24.20017    4595.000    5110.11979      67.78642
  24.21018    4658.000    5175.15502      68.24953
  24.22018    4816.000    5217.97047      69.39741
  24.23018    4877.000    5250.36290      69.83553
  24.24018    5059.000    5254.65369      71.12665
  24.25018    5019.000    5246.73621      70.84490
  24.26018    5072.000    5210.12222      71.21798
  24.27018    5044.000    5160.18902      71.02113
  24.28018    5119.000    5089.08856      71.54719
  24.29018    4981.000    5005.99898      70.57620
  24.30018    5042.000    4916.14498      71.00704
  24.31018    4843.000    4820.45833      69.59167
  24.32018    4710.000    4731.97957      68.62944
  24.33018    4720.000    4645.37653      68.70226
  24.34018    4572.000    4573.09669      67.61657
  24.35018    4455.000    4507.41802      66.74578
  24.36018    4405.000    4456.25947      66.37018
  24.37018    4394.000    4412.59521      66.28725
  24.38018    4265.000    4380.02563      65.30697
  24.39018    4355.000    4353.53688      65.99242
  24.40018    4321.000    4334.09927      65.73432
  24.41018    4364.000    4318.69199      66.06058
  24.42018    4319.000    4307.21584      65.71910
  24.43018    4256.000    4298.06704      65.23803
  24.44018    4352.000    4290.96724      65.96969
  24.45018    4216.000    4285.13361      64.93073
  24.46018    4313.000    4280.40615      65.67344
  24.47018    4274.000    4276.40509      65.37583
  24.48018    4134.000    4273.10872      64.29619
  24.49018    4215.000    4270.37065      64.92303
  24.50018    4213.000    4268.23511      64.90763
  24.51018    4274.000    4266.71097      65.37583
  24.52018    4261.000    4265.88209      65.27634
  24.53018    4228.000    4265.92767      65.02307
  24.54018    4290.000    4266.95724      65.49809
  24.55018    4250.000    4269.40435      65.19202
  24.56018    4254.000    4273.37018      65.22270
  24.57018    4157.000    4279.67232      64.47480
  24.58018    4304.000    4288.30816      65.60488
  24.59019    4142.000    4300.62433      64.35837
  24.60018    4357.000    4316.25522      66.00758
  24.61019    4341.000    4337.18107      65.88627
  24.62019    4325.000    4362.19503      65.76473
  24.63019    4446.000    4393.79170      66.67833
  24.64018    4425.000    4429.71287      66.52067
  24.65019    4613.000    4472.53815      67.91907
  24.66019    4557.000    4518.52927      67.50556
  24.67019    4555.000    4569.25011      67.49074
  24.68019    4722.000    4619.94799      68.71681
  24.69019    4866.000    4669.97175      69.75672
  24.70019    5001.000    4714.58486      70.71774
  24.71019    5036.000    4749.82287      70.96478
  24.72019    5277.000    4773.74871      72.64296
  24.73019    5105.000    4779.10322      71.44928
  24.74019    5177.000    4770.91502      71.95137
  24.75019    5353.000    4741.21329      73.16420
  24.76019    5076.000    4702.11998      71.24606
  24.77019    5010.000    4649.06150      70.78136
  24.78019    5094.000    4593.61893      71.37226
  24.79019    4915.000    4536.14297      70.10706
  24.80019    4884.000    4481.55982      69.88562
  24.81019    4849.000    4433.42052      69.63476
  24.82019    4774.000    4390.74249      69.09414
  24.83019    4680.000    4357.71881      68.41052
  24.84019    4541.000    4330.87836      67.38695
  24.85019    4430.000    4313.58829      66.55825
  24.86019    4394.000    4302.49157      66.28725
  24.87019    4284.000    4300.01806      65.45228
  24.88019    4299.000    4304.05753      65.56676
  24.89019    4258.000    4316.77190      65.25335
  24.90019    4415.000    4336.96013      66.44547
  24.91019    4318.000    4367.35254      65.71149
  24.92019    4404.000    4407.23748      66.36264
  24.93019    4376.000    4459.94513      66.15134
  24.94019    4354.000    4524.12759      65.98484
  24.95019    4429.000    4603.41183      66.55074
  24.96019    4515.000    4694.40313      67.19376
  24.97019    4657.000    4800.10824      68.24221
  24.98019    4660.000    4913.99406      68.26419
  24.99019    4867.000    5036.88314      69.76389
  25.00019    4967.000    5158.86983      70.47694
  25.01019    5004.000    5276.76732      70.73896
  25.02020    5264.000    5379.28139      72.55343
  25.03020    5265.000    5458.10381      72.56032
  25.04019    5397.000    5506.26790      73.46428
  25.05020    5424.000    5512.46325      73.64781
  25.06020    5383.000    5484.16895      73.36893
  25.07020    5264.000    5411.06275      72.55343
  25.08019    5237.000    5318.55669      72.36712
  25.09020    4957.000    5200.32950      70.40596
  25.10020    4883.000    5085.33538      69.87846
  25.11020    4891.000    4971.70211      69.93568
  25.12020    4797.000    4876.31884      69.26038
  25.13020    4605.000    4799.81432      67.86015
  25.14020    4488.000    4744.18103      66.99253
  25.15020    4449.000    4711.69365      66.70082
  25.16020    4390.000    4692.50929      66.25708
  25.17020    4282.000    4691.51681      65.43699
  25.18020    4296.000    4690.47199      65.54388
  25.19020    4297.000    4698.55263      65.55151
  25.20020    4290.000    4693.08085      65.49809
  25.21020    4342.000    4687.55106      65.89385
  25.22020    4363.000    4662.69439      66.05301
  25.23020    4362.000    4631.78245      66.04544
  25.24020    4257.000    4587.77480      65.24569
  25.25020    4374.000    4536.67622      66.13622
  25.26020    4276.000    4484.12919      65.39113
  25.27020    4306.000    4427.40433      65.62012
  25.28020    4285.000    4377.69712      65.45991
  25.29020    4307.000    4328.64927      65.62774
  25.30020    4212.000    4289.40350      64.89993
  25.31020    4289.000    4255.21827      65.49046
  25.32020    4195.000    4229.66983      64.76881
  25.33020    4225.000    4211.64345      65.00000
  25.34020    4261.000    4199.60041      65.27634
  25.35020    4180.000    4195.54024      64.65292
  25.36020    4138.000    4194.94597      64.32729
  25.37020    4147.000    4201.15738      64.39721
  25.38020    4213.000    4209.00774      64.90763
  25.39020    4213.000    4220.87795      64.90763
  25.40020    4221.000    4233.12326      64.96922
  25.41020    4286.000    4244.80798      65.46755
  25.42020    4313.000    4255.92330      65.67344
  25.43020    4197.000    4260.47906      64.78425
  25.44020    4168.000    4263.93297      64.56005
  25.45020    4079.000    4255.60084      63.86705
  25.46021    4189.000    4246.57133      64.72248
  25.47021    4255.000    4225.83050      65.23036
  25.48020    4258.000    4206.04009      65.25335
  25.49021    4286.000    4181.22696      65.46755
  25.50021    4190.000    4159.06875      64.73021
  25.51021    4101.000    4139.37323      64.03905
  25.52020    4217.000    4123.13838      64.93843
  25.53021    4288.000    4112.75188      65.48282
  25.54021    4284.000    4106.24246      65.45228
  25.55021    4190.000    4105.49778      64.73021
  25.56021    4120.000    4109.62059      64.18723
  25.57021    4375.000    4118.03834      66.14378
  25.58021    4378.000    4133.19894      66.16646
  25.59021    4268.000    4151.24101      65.32993
  25.60021    4349.000    4178.03381      65.94695
  25.61021    4386.000    4206.81247      66.22688
  25.62021    4272.000    4244.87983      65.36054
  25.63021    4399.000    4284.49595      66.32496
  25.64021    4475.000    4330.57403      66.89545
  25.65021    4692.000    4378.06966      68.49818
  25.66021    4601.000    4424.54636      67.83067
  25.67021    4739.000    4472.75672      68.84039
  25.68021    4783.000    4508.23875      69.15923
  25.69021    4841.000    4546.79468      69.57729
  25.70021    4827.000    4560.82317      69.47662
  25.71021    4893.000    4581.22215      69.94998
  25.72021    4958.000    4574.28563      70.41307
  25.73021    4796.000    4579.47752      69.25317
  25.74021    4848.000    4568.87470      69.62758
  25.75021    4766.000    4577.71116      69.03622
  25.76021    4855.000    4588.24376      69.67783
  25.77021    4783.000    4624.55583      69.15923
  25.78021    4829.000    4674.95987      69.49101
  25.79021    4801.000    4752.40723      69.28925
  25.80021    4797.000    4847.83464      69.26038
  25.81021    4751.000    4961.67738      68.92750
  25.82021    4741.000    5090.26461      68.85492
  25.83021    4799.000    5215.40159      69.27481
  25.84021    4848.000    5347.19159      69.62758
  25.85021    4909.000    5441.86807      70.06425
  25.86021    4851.000    5532.47036      69.64912
  25.87021    4840.000    5551.98260      69.57011
  25.88021    4929.000    5557.39266      70.20683
  25.89021    4994.000    5482.33797      70.66824
  25.90022    4830.000    5389.55903      69.49820
  25.91022    4850.000    5245.75469      69.64194
  25.92021    4920.000    5090.80927      70.14271
  25.93022    4803.000    4929.13004      69.30367
  25.94022    4788.000    4766.73671      69.19537
  25.95022    4769.000    4628.52402      69.05795
  25.96021    4703.000    4497.03543      68.57842
  25.97022    4746.000    4399.39897      68.89122
  25.98022    4692.000    4311.14722      68.49818
  25.99022    4621.000    4253.50817      67.97794
  26.00022    4721.000    4204.59013      68.70953
  26.01022    4660.000    4177.92278      68.26419
  26.02022    4673.000    4158.36761      68.35934
  26.03022    4576.000    4153.27421      67.64614
  26.04022    4577.000    4154.11911      67.65353
  26.05022    4557.000    4164.04374      67.50556
  26.06022    4685.000    4179.89401      68.44706
  26.07022    4710.000    4201.38200      68.62944
  26.08022    4733.000    4230.09983      68.79681
  26.09022    4672.000    4261.88104      68.35203
  26.10022    4666.000    4303.39992      68.30813
  26.11022    4658.000    4345.86271      68.24953
  26.12022    4684.000    4401.56633      68.43976
  26.13022    4752.000    4457.34348      68.93475
  26.14022    4781.000    4530.32084      69.14478
  26.15022    4658.000    4604.14233      68.24953
  26.16022    4649.000    4698.20806      68.18358
  26.17022    4733.000    4793.64034      68.79681
  26.18022    4879.000    4909.45553      69.84984
  26.19022    4803.000    5025.41616      69.30367
  26.20022    5008.000    5157.69110      70.76722
  26.21022    5077.000    5288.55453      71.25307
  26.22022    5133.000    5428.01421      71.64496
  26.23022    5391.000    5564.96955      73.42343
  26.24022    5552.000    5696.00876      74.51174
  26.25022    5686.000    5821.34600      75.40557
  26.26022    5890.000    5913.79534      76.74634
  26.27022    5963.000    5995.67552      77.22046
  26.28022    6143.000    6015.40490      78.37729
  26.29022    6236.000    6024.50193      78.96835
  26.30022    6061.000    5959.88661      77.85242
  26.31022    5992.000    5894.23692      77.40801
  26.32022    6022.000    5770.73224      77.60155
  26.33022    5848.000    5660.94832      76.47221
  26.34023    5820.000    5531.88257      76.28893
  26.35023    5607.000    5429.27078      74.87990
  26.36022    5385.000    5345.27131      73.38256
  26.37023    5219.000    5293.82664      72.24265
  26.38023    5179.000    5276.50075      71.96527
  26.39023    5200.000    5289.41565      72.11103
  26.40022    5098.000    5328.58885      71.40028
  26.41023    4977.000    5385.01184      70.54786
  26.42023    5044.000    5448.41603      71.02113
  26.43023    5044.000    5505.31277      71.02113
  26.44023    5101.000    5553.78030      71.42128
  26.45023    5063.000    5566.54252      71.15476
  26.46023    5127.000    5569.33486      71.60307
  26.47023    4938.000    5512.15483      70.27090
  26.48023    4885.000    5455.60311      69.89278
  26.49023    4911.000    5334.44262      70.07852
  26.50023    4849.000    5228.55573      69.63476
  26.51023    4772.000    5080.41666      69.07967
  26.52023    4821.000    4956.49918      69.43342
  26.53023    4785.000    4824.82495      69.17370
  26.54023    4673.000    4715.90634      68.35934
  26.55023    4770.000    4627.63055      69.06519
  26.56023    4726.000    4555.68261      68.74591
  26.57023    4748.000    4520.62666      68.90573
  26.58023    4816.000    4498.46949      69.39741
  26.59023    4792.000    4520.96578      69.22427
  26.60023    4842.000    4559.79694      69.58448
  26.61023    4844.000    4650.49022      69.59885
  26.62023    5044.000    4768.07599      71.02113
  26.63023    5166.000    4950.87720      71.87489
  26.64023    5330.000    5175.93008      73.00684
  26.65023    5565.000    5486.84824      74.59893
  26.66023    5769.000    5854.43914      75.95393
  26.67023    6065.000    6328.33282      77.87811
  26.68023    6587.000    6862.58747      81.16034
  26.69023    7047.000    7506.47685      83.94641
  26.70023    7649.000    8192.38119      87.45856
  26.71023    8540.000    8953.33060      92.41212
  26.72023    9473.000    9708.06737      97.32934
  26.73023   10399.000   10450.39988     103.99000
  26.74023   11235.000   11111.19524     112.35000
  26.75023   11998.000   11623.31474     119.98000
  26.76023   12364.000   11977.57172     123.64000
  26.77024   12527.000   12043.99361     125.27000
  26.78024   12306.000   11931.48485     123.06000
  26.79024   11829.000   11490.80107     118.29000
  26.80023   11193.000   10939.76968     111.93000
  26.81024   10451.000   10175.45591     104.50999
  26.82024    9536.000    9401.84142      97.65244
  26.83024    8515.000    8595.61271      92.27676
  26.84023    7722.000    7845.74124      87.87491
  26.85024    6951.000    7185.60203      83.37266
  26.86024    6513.000    6597.02304      80.70316
  26.87024    5966.000    6140.87952      77.23988
  26.88024    5521.000    5737.87876      74.30344
  26.89024    5222.000    5453.95397      72.26340
  26.90024    5075.000    5194.43648      71.23904
  26.91024    4910.000    5019.37373      70.07140
  26.92024    4802.000    4847.88300      69.29646
  26.93024    4643.000    4728.07158      68.13956
  26.94024    4538.000    4607.80096      67.36468
  26.95024    4542.000    4517.78802      67.39436
  26.96024    4422.000    4433.17967      66.49812
  26.97024    4376.000    4368.95096      66.15134
  26.98024    4320.000    4315.65134      65.72670
  26.99024    4354.000    4281.57054      65.98484
  27.00024    4270.000    4260.50119      65.34524
  27.01024    4326.000    4263.65401      65.77233
  27.02024    4425.000    4280.09861      66.52067
  27.03024    4521.000    4329.59435      67.23839
  27.04024    4466.000    4392.90957      66.82813
  27.05024    4485.000    4498.02747      66.97014
  27.06024    4714.000    4618.15126      68.65858
  27.07024    4663.000    4782.07551      68.28616
  27.08024    4876.000    4961.00054      69.82836
  27.09024    5093.000    5170.84910      71.36525
  27.10024    5304.000    5390.92222      72.82857
  27.11024    5655.000    5608.24311      75.19974
  27.12024    5862.000    5824.71930      76.56370
  27.13024    5810.000    5985.50301      76.22336
  27.14024    6018.000    6133.13884      77.57577
  27.15024    6165.000    6171.12847      78.51751
  27.16024    6037.000    6191.20802      77.69814
  27.17024    6083.000    6086.54063      77.99359
  27.18024    5944.000    5970.34490      77.09734
  27.19024    5885.000    5776.05653      76.71375
  27.20024    5618.000    5581.04539      74.95332
  27.21025    5432.000    5378.79309      73.70210
  27.22025    5249.000    5183.14179      72.44998
  27.23025    5092.000    5028.96682      71.35825
  27.24024    5105.000    4882.26956      71.44928
  27.25025    5095.000    4792.62056      71.37926
  27.26025    5001.000    4707.02623      70.71774
  27.27025    4897.000    4674.80238      69.97856
  27.28024    4910.000    4642.29681      70.07140
  27.29025    4930.000    4656.34955      70.21395
  27.30025    4896.000    4669.75000      69.97143
  27.31025    4975.000    4730.05793      70.53368
  27.32025    4998.000    4795.94364      70.69653
  27.33025    5031.000    4915.17873      70.92954
  27.34025    5192.000    5050.37757      72.05553
  27.35025    5368.000    5242.94374      73.26663
  27.36025    5613.000    5461.86030      74.91996
  27.37025    5875.000    5729.76345      76.64855
  27.38025    6142.000    6031.43645      78.37091
  27.39025    6506.000    6353.82055      80.65978
  27.40025    6912.000    6711.65078      83.13844
  27.41025    7436.000    7041.53413      86.23224
  27.42025    7829.000    7400.20472      88.48164
  27.43025    8029.000    7677.12358      89.60468
  27.44025    8244.000    7967.67822      90.79647
  27.45025    8595.000    8154.36916      92.70923
  27.46025    8890.000    8336.02080      94.28679
  27.47025    8902.000    8451.55847      94.35041
  27.48025    8923.000    8551.95437      94.46162
  27.49025    8847.000    8666.71683      94.05849
  27.50025    9030.000    8783.19168      95.02631
  27.51025    9002.000    8999.70831      94.87888
  27.52025    9212.000    9264.87423      95.97916
  27.53025    9458.000    9682.78800      97.25225
  27.54025   10010.000   10191.87227     100.10000
  27.55025   10395.000   10845.98747     103.95000
  27.56025   10976.000   11591.20803     109.75999
  27.57025   12067.000   12405.13901     120.67000
  27.58025   13056.000   13257.38791     130.56000
  27.59025   14028.000   14044.01947     140.28000
  27.60025   14670.000   14784.66994     146.70000
  27.61025   15183.000   15310.53065     151.83000
  27.62025   15468.000   15726.45862     154.67999
  27.63025   15903.000   15854.38108     159.03000
  27.64025   16047.000   15855.19695     160.47000
  27.65026   16076.000   15626.69833     160.75999
  27.66026   15599.000   15247.21871     155.98999
  27.67026   15168.000   14758.43479     151.67999
  27.68025   14278.000   14058.52599     142.78000
  27.69026   13780.000   13349.76994     137.80000
  27.70026   12852.000   12412.75456     128.52000
  27.71026   11762.000   11541.51904     117.62000
  27.72025   10674.000   10543.25296     106.74000
  27.73026    9705.000    9648.36526      98.51395
  27.74026    8928.000    8774.66413      94.48810
  27.75026    7948.000    8006.36858      89.15156
  27.76026    7120.000    7351.71065      84.38009
  27.77026    6558.000    6778.70314      80.98148
  27.78026    6029.000    6338.22404      77.64664
  27.79026    5547.000    5952.79432      74.47818
  27.80026    5163.000    5674.96679      71.85402
  27.81026    4942.000    5434.28794      70.29936
  27.82026    4796.000    5265.38413      69.25317
  27.83026    4723.000    5122.13163      68.72408
  27.84026    4617.000    5023.37890      67.94851
  27.85026    4688.000    4937.64169      68.46898
  27.86026    4733.000    4880.76813      68.79681
  27.87026    4655.000    4819.75908      68.22756
  27.88026    4661.000    4778.58632      68.27151
  27.89026    4673.000    4715.69299      68.35934
  27.90026    4553.000    4666.25959      67.47592
  27.91026    4569.000    4588.30684      67.59438
  27.92026    4479.000    4519.11722      66.92533
  27.93026    4336.000    4432.10881      65.84831
  27.94026    4366.000    4351.12044      66.07571
  27.95026    4186.000    4270.37535      64.69930
  27.96026    4164.000    4194.47723      64.52906
  27.97026    4149.000    4131.30943      64.41273
  27.98026    4127.000    4072.62879      64.24174
  27.99026    4132.000    4030.51107      64.28063
  28.00026    4000.000    3993.00418      63.24556
  28.01026    4036.000    3970.24605      63.52952
  28.02026    3984.000    3952.86717      63.11893
  28.03026    4015.000    3946.47503      63.36403
  28.04026    4033.000    3947.28219      63.50590
  28.05026    3964.000    3955.80420      62.96030
  28.06026    4006.000    3974.73200      63.29297
  28.07026    4133.000    3999.50911      64.28841
  28.08026    4139.000    4039.03562      64.33506
  28.09027    4125.000    4084.08250      64.22617
  28.10027    4285.000    4147.88734      65.45991
  28.11027    4297.000    4218.14290      65.55151
  28.12026    4336.000    4307.89967      65.84831
  28.13027    4463.000    4407.11450      66.80569
  28.14027    4487.000    4519.66187      66.98507
  28.15027    4722.000    4647.65032      68.71681
  28.16026    4852.000    4773.24057      69.65630
  28.17027    5027.000    4926.47647      70.90134
  28.18027    5095.000    5052.91694      71.37926
  28.19027    5423.000    5227.82282      73.64101
  28.20027    5548.000    5351.68123      74.48489
  28.21027    5620.000    5556.33009      74.96665
  28.22027    5924.000    5704.68690      76.96753
  28.23027    6159.000    5975.75235      78.47929
  28.24027    6238.000    6215.05929      78.98101
  28.25027    6566.000    6617.94009      81.03086
  28.26027    7014.000    7026.11408      83.74963
  28.27027    7499.000    7614.45845      86.59676
  28.28027    8226.000    8235.13572      90.69730
  28.29027    9137.000    8997.58694      95.58765
  28.30027    9972.000    9801.56963      99.85990
  28.31027   11039.000   10629.04305     110.39000
  28.32027   11992.000   11490.11504     119.92000
  28.33027   12827.000   12176.71014     128.27000
  28.34027   13352.000   12874.77618     133.52000
  28.35027   13905.000   13178.06530     139.05000
  28.36027   13893.000   13462.14574     138.92999
  28.37027   13761.000   13247.47664     137.61000
  28.38027   13103.000   12986.03177     131.03000
  28.39027   12600.000   12333.50596     126.00000
  28.40027   11315.000   11623.72489     113.14999
  28.41027   10436.000   10752.68517     104.36000
  28.42027    9491.000    9837.02490      97.42176
  28.43027    8387.000    8974.96434      91.58057
  28.44027    7580.000    8099.72274      87.06319
  28.45027    6914.000    7405.09389      83.15046
  28.46027    6179.000    6730.27098      78.60662
  28.47027    5818.000    6268.28481      76.27581
  28.48027    5403.000    5845.22578      73.50510
  28.49027    5315.000    5607.72241      72.90405
  28.50027    5227.000    5412.39856      72.29800
  28.51027    5214.000    5354.62868      72.20804
  28.52027    5100.000    5331.35428      71.41428
  28.53028    5234.000    5398.31265      72.34639
  28.54028    5355.000    5485.75081      73.17786
  28.55028    5647.000    5623.40209      75.14652
  28.56027    5906.000    5764.38230      76.85051
  28.57028    5979.000    5926.12621      77.32399
  28.58028    6292.000    6074.37609      79.32213
  28.59028    6434.000    6233.25874      80.21222
  28.60028    6592.000    6368.88636      81.19113
  28.61028    6646.000    6541.02469      81.52299
  28.62028    6931.000    6692.79749      83.25262
  28.63028    7097.000    6941.00605      84.24369
  28.64028    7330.000    7182.28164      85.61542
  28.65028    7650.000    7568.60159      87.46428
  28.66028    7950.000    7970.68803      89.16277
  28.67028    8379.000    8498.37471      91.53687
  28.68028    8924.000    9075.77347      94.46692
  28.69028    9520.000    9662.03984      97.57048
  28.70028   10265.000   10338.74796     102.64999
  28.71028   10825.000   10820.89637     108.25000
  28.72028   11244.000   11424.95397     112.43999
  28.73028   11601.000   11618.70546     116.00999
  28.74028   11662.000   11928.23876     116.62000
  28.75028   11719.000   11754.31643     117.18999
  28.76028   11473.000   11641.65548     114.73000
  28.77028   11173.000   11207.64796     111.73000
  28.78028   10690.000   10761.94187     106.89999
  28.79028   10516.000   10258.80662     105.16000
  28.80028    9942.000    9680.04071      99.70957
  28.81028    9565.000    9233.11674      97.80081
  28.82028    9161.000    8670.82400      95.71312
  28.83028    8675.000    8309.93529      93.13969
  28.84028    8276.000    7830.22715      90.97253
  28.85028    7854.000    7537.32964      88.62280
  28.86028    7479.000    7157.32695      86.48120
  28.87028    7141.000    6912.97038      84.50443
  28.88028    6731.000    6631.83081      82.04268
  28.89028    6561.000    6433.59161      81.00000
  28.90028    6262.000    6233.81898      79.13280
  28.91028    5860.000    6080.15085      76.55064
  28.92028    5738.000    5925.28513      75.74959
  28.93028    5598.000    5800.28607      74.81979
  28.94028    5329.000    5651.12698      73.00000
  28.95028    5175.000    5531.39227      71.93747
  28.96028    5068.000    5364.13643      71.18989
  28.97029    5123.000    5227.58205      71.57513
  28.98029    4881.000    5041.60606      69.86415
  28.99029    4743.000    4879.56300      68.86944
  29.00028    4667.000    4695.69373      68.31544
  29.01029    4449.000    4523.67033      66.70082
  29.02029    4238.000    4366.35107      65.09992
  29.03029    4161.000    4211.98867      64.50581
  29.04029    4059.000    4094.33351      63.71028
  29.05029    3909.000    3975.14716      62.52199
  29.06029    3854.000    3897.01652      62.08059
  29.07029    3702.000    3816.57652      60.84406
  29.08029    3663.000    3770.92238      60.52272
  29.09029    3753.000    3724.13794      61.26173
  29.10029    3640.000    3702.64789      60.33241
  29.11029    3557.000    3681.63416      59.64059
  29.12029    3645.000    3677.71408      60.37384
  29.13029    3549.000    3675.33936      59.57349
  29.14029    3590.000    3684.92547      59.91661
  29.15029    3486.000    3696.15801      59.04236
  29.16029    3568.000    3717.36391      59.73274
  29.17029    3538.000    3739.31124      59.48109
  29.18029    3664.000    3772.46606      60.53098
  29.19029    3680.000    3804.80640      60.66300
  29.20029    3665.000    3853.62068      60.53924
  29.21029    3696.000    3900.30411      60.79473
  29.22029    3874.000    3973.58480      62.24147
  29.23029    3956.000    4044.94805      62.89674
  29.24029    4035.000    4155.37514      63.52164
  29.25029    4164.000    4265.96247      64.52906
  29.26029    4338.000    4421.48616      65.86349
  29.27029    4442.000    4579.05788      66.64833
  29.28029    4827.000    4769.72901      69.47662
  29.29029    5103.000    4961.86246      71.43528
  29.30029    5334.000    5151.72856      73.03424
  29.31029    5642.000    5339.84643      75.11325
  29.32029    5945.000    5470.56579      77.10382
  29.33029    6056.000    5595.26269      77.82031
  29.34029    6048.000    5607.92644      77.76889
  29.35029    6203.000    5612.69673      78.75913
  29.36029    6096.000    5490.50091      78.07689
  29.37029    5851.000    5363.33298      76.49183
  29.38029    5593.000    5153.99377      74.78636
  29.39030    5373.000    4944.84175      73.30074
  29.40029    4927.000    4721.54910      70.19259
  29.41030    4604.000    4502.54684      67.85278
  29.42030    4289.000    4316.01495      65.49046
  29.43030    4268.000    4136.41402      65.32993
  29.44029    3987.000    4006.41059      63.14269
  29.45030    3802.000    3883.60309      61.66036
  29.46030    3820.000    3807.89858      61.80615
  29.47030    3655.000    3738.89654      60.45659
  29.48030    3642.000    3706.43486      60.34899
  29.49030    3722.000    3679.15918      61.00820
  29.50030    3587.000    3678.82211      59.89157
  29.51030    3557.000    3682.34419      59.64059
  29.52030    3648.000    3708.22335      60.39867
  29.53030    3620.000    3738.42765      60.16644
  29.54030    3608.000    3791.37638      60.06663
  29.55030    3653.000    3852.84540      60.44006
  29.56030    3857.000    3939.50678      62.10474
  29.57030    3936.000    4042.06920      62.73755
  29.58030    4008.000    4169.63297      63.30877
  29.59030    4122.000    4318.08101      64.20280
  29.60030    4509.000    4483.43143      67.14909
  29.61030    4695.000    4665.46567      68.52007
  29.62030    4937.000    4845.00595      70.26379
  29.63030    5194.000    5024.71340      72.06941
  29.64030    5248.000    5172.63399      72.44308
  29.65030    5406.000    5294.20310      73.52551
  29.66030    5455.000    5355.09439      73.85798
  29.67030    5558.000    5363.30114      74.55199
  29.68030    5484.000    5303.13973      74.05403
  29.69030    5341.000    5183.18082      73.08214
  29.70030    5081.000    5019.50771      71.28114
  29.71030    4934.000    4817.71125      70.24244
  29.72030    4673.000    4609.52976      68.35934
  29.73030    4430.000    4395.81949      66.55825
  29.74030    4293.000    4201.63529      65.52099
  29.75030    4339.000    4024.24882      65.87108
  29.76030    3883.000    3875.41953      62.31372
  29.77030    3838.000    3750.92907      61.95160
  29.78030    3696.000    3652.66293      60.79473
  29.79030    3577.000    3576.50502      59.80803
  29.80030    3582.000    3519.66919      59.84981
  29.81030    3487.000    3478.89243      59.05082
  29.82030    3620.000    3450.85522      60.16644
  29.83031    3555.000    3433.10609      59.62382
  29.84030    3576.000    3424.36790      59.79966
  29.85031    3507.000    3422.57811      59.21993
  29.86031    3580.000    3429.49269      59.83310
  29.87031    3646.000    3442.68470      60.38211
  29.88030    3614.000    3467.87445      60.11655
  29.89031    3675.000    3500.98059      60.62178
  29.90031    3749.000    3552.94050      61.22908
  29.91031    3781.000    3615.86809      61.48983
  29.92031    3836.000    3707.18459      61.93545
  29.93031    3894.000    3812.66024      62.40192
  29.94031    4025.000    3955.55545      63.44289
  29.95031    4256.000    4113.39618      65.23803
  29.96031    4214.000    4310.85407      64.91533
  29.97031    4451.000    4518.61887      66.71582
  29.98031    4706.000    4753.49847      68.60029
  29.99031    4953.000    4986.70254      70.37756
  30.00031    5103.000    5214.89092      71.43528
  30.01031    5318.000    5423.09991      72.92461
  30.02031    5490.000    5577.54715      74.09454
  30.03031    5651.000    5693.89577      75.17313
  30.04031    5571.000    5708.72005      74.63913
  30.05031    5611.000    5680.70433      74.90660
  30.06031    5488.000    5538.96163      74.08104
  30.07031    5386.000    5369.92873      73.38937
  30.08031    5219.000    5128.43878      72.24265
  30.09031    5112.000    4883.15355      71.49825
  30.10031    4821.000    4627.13305      69.43342
  30.11031    4587.000    4383.80931      67.72739
  30.12031    4528.000    4172.45105      67.29041
  30.13031    4316.000    3979.93675      65.69627
  30.14031    4085.000    3834.61259      63.91400
  30.15031    3982.000    3707.48735      63.10309
  30.16031    3997.000    3624.68769      63.22183
  30.17031    4030.000    3556.91110      63.48228
  30.18031    3834.000    3523.54275      61.91930
  30.19031    3756.000    3502.29652      61.28622
  30.20031    3740.000    3505.69928      61.15554
  30.21031    3671.000    3519.36514      60.58878
  30.22031    3732.000    3550.12193      61.09009
  30.23031    3855.000    3589.34436      62.08865
  30.24031    3791.000    3638.30780      61.57110
  30.25031    3842.000    3692.80941      61.98387
  30.26031    3743.000    3746.73202      61.18006
  30.27032    3865.000    3801.41199      62.16912
  30.28031    3795.000    3840.70681      61.60357
  30.29032    3937.000    3875.05746      62.74551
  30.30032    3818.000    3877.85532      61.78997
  30.31032    3809.000    3871.81120      61.71709
  30.32031    3696.000    3824.30391      60.79473
  30.33032    3638.000    3769.91099      60.31583
  30.34032    3633.000    3681.29048      60.27437
  30.35032    3658.000    3594.71857      60.48140
  30.36032    3444.000    3503.83939      58.68560
  30.37032    3527.000    3424.48307      59.38855
  30.38032    3562.000    3384.04826      59.68250
  30.39032    3439.000    3359.09991      58.64299
  30.40032    3626.000    3411.94566      60.21628
  30.41032    3590.000    3478.34699      59.91661
  30.42032    3679.000    3637.82645      60.65476
  30.43032    3855.000    3806.72058      62.08865
  30.44032    4092.000    4051.15987      63.96874
  30.45032    4198.000    4303.18927      64.79197
  30.46032    4407.000    4593.71856      66.38524
  30.47032    4716.000    4890.86214      68.67313
  30.48032    4960.000    5185.29522      70.42727
  30.49032    5299.000    5476.02309      72.79424
  30.50032    5477.000    5721.10614      74.00675
  30.51032    5924.000    5936.91108      76.96753
  30.52032    6188.000    6065.73862      78.66384
  30.53032    6255.000    6134.81366      79.08855
  30.54032    6254.000    6095.55096      79.08224
  30.55032    6123.000    5987.02166      78.24960
  30.56032    5987.000    5789.93552      77.37571
  30.57032    5877.000    5549.49622      76.66159
  30.58032    5356.000    5273.88979      73.18469
  30.59032    5183.000    4995.30106      71.99306
  30.60032    4951.000    4734.56543      70.36334
  30.61032    4536.000    4498.97259      67.34983
  30.62032    4325.000    4310.13490      65.76473
  30.63032    4086.000    4156.04269      63.92183
  30.64032    3976.000    4051.83010      63.05553
  30.65032    3948.000    3979.14110      62.83311
  30.66032    3735.000    3941.68971      61.11465
  30.67032    3747.000    3926.69963      61.21274
  30.68032    3769.000    3923.72870      61.39219
  30.69032    3656.000    3933.34847      60.46487
  30.70033    3764.000    3932.49104      61.35144
  30.71033    3708.000    3936.23877      60.89335
  30.72032    3670.000    3918.23100      60.58052
  30.73033    3674.000    3900.18698      60.61353
  30.74033    3787.000    3866.81996      61.53860
  30.75033    3692.000    3833.45147      60.76183
  30.76032    3699.000    3802.41553      60.81941
  30.77033    3820.000    3775.45258      61.80615
  30.78033    3652.000    3766.37724      60.43178
  30.79033    3662.000    3766.24475      60.51446
  30.80033    3752.000    3789.48603      61.25357
  30.81033    3768.000    3823.45911      61.38403
  30.82033    3802.000    3875.35084      61.66036
  30.83033    3741.000    3935.09929      61.16371
  30.84033    3714.000    3998.93913      60.94259
  30.85033    3860.000    4063.17423      62.12890
  30.86033    3916.000    4114.71818      62.57795
  30.87033    3953.000    4156.85293      62.87289
  30.88033    3955.000    4174.63966      62.88879
  30.89033    4046.000    4175.90314      63.60818
  30.90033    3880.000    4152.98933      62.28965
  30.91033    4013.000    4112.50307      63.34824
  30.92033    3866.000    4056.68262      62.17717
  30.93033    3834.000    3985.86048      61.91930
  30.94033    3906.000    3908.40485      62.49800
  30.95033    3803.000    3820.63573      61.66846
  30.96033    3662.000    3732.09345      60.51446
  30.97033    3607.000    3640.92793      60.05830
  30.98033    3558.000    3554.35227      59.64898
  30.99033    3514.000    3472.65073      59.27900
  31.00033    3384.000    3399.78819      58.17216
  31.01033    3363.000    3335.50684      57.99138
  31.02033    3317.000    3281.41258      57.59340
  31.03033    3198.000    3235.92568      56.55086
  31.04033    3083.000    3199.49124      55.52477
  31.05033    3289.000    3169.79132      57.34980
  31.06033    3210.000    3146.90838      56.65686
  31.07033    3181.000    3128.47065      56.40036
  31.08033    3166.000    3114.53530      56.26722
  31.09033    3207.000    3103.12758      56.63038
  31.10033    3129.000    3094.36178      55.93746
  31.11033    3142.000    3086.79983      56.05354
  31.12033    3049.000    3080.58813      55.21775
  31.13033    3056.000    3074.72977      55.28110
  31.14034    3154.000    3069.36465      56.16048
  31.15034    3133.000    3063.76811      55.97321
  31.16033    3070.000    3058.08727      55.40759
  31.17034    3213.000    3051.79300      56.68333
  31.18034    3028.000    3045.00647      55.02727
  31.19034    3140.000    3037.53479      56.03571
  31.20033    3127.000    3029.43990      55.91959
  31.21034    3155.000    3021.03022      56.16938
  31.22034    3121.000    3012.35670      55.86591
  31.23034    3207.000    3004.28749      56.63038
  31.24034    3140.000    2996.92392      56.03571
  31.25034    3255.000    2991.50625      57.05260
  31.26034    3210.000    2988.39678      56.65686
  31.27034    3282.000    2988.55399      57.28874
  31.28034    3248.000    2992.64807      56.99123
  31.29034    3400.000    3000.44648      58.30952
  31.30034    3255.000    3012.83594      57.05260
  31.31034    3259.000    3028.17045      57.08765
  31.32034    3313.000    3047.23540      57.55867
  31.33034    3313.000    3068.27635      57.55867
  31.34034    3258.000    3091.81239      57.07889
  31.35034    3271.000    3117.37959      57.19266
  31.36034    3148.000    3145.40271      56.10704
  31.37034    3258.000    3177.29187      57.07889
  31.38034    3249.000    3213.57576      57.00000
  31.39034    3226.000    3258.23638      56.79789
  31.40034    3275.000    3311.52684      57.22762
  31.41034    3279.000    3381.06800      57.26255
  31.42034    3399.000    3465.77162      58.30095
  31.43034    3476.000    3579.13817      58.95761
  31.44034    3603.000    3715.67294      60.02499
  31.45034    3692.000    3897.34605      60.76183
  31.46034    3910.000    4109.19236      62.52999
  31.47034    4102.000    4382.14200      64.04686
  31.48034    4374.000    4686.21325      66.13622
  31.49034    4726.000    5056.27889      68.74591
  31.50034    5104.000    5447.02585      71.44228
  31.51034    5562.000    5883.48417      74.57882
  31.52034    6025.000    6316.09116      77.62087
  31.53034    6421.000    6738.68440      80.13114
  31.54034    6853.000    7122.30618      82.78285
  31.55034    7350.000    7408.02506      85.73214
  31.56034    7484.000    7622.84555      86.51011
  31.57034    7651.000    7650.34948      87.47000
  31.58035    7555.000    7601.67879      86.91950
  31.59035    7323.000    7339.93232      85.57453
  31.60034    7014.000    7033.76346      83.74963
  31.61035    6811.000    6588.61528      82.52879
  31.62035    6364.000    6142.63655      79.77468
  31.63035    5867.000    5676.39998      76.59634
  31.64034    5636.000    5240.57250      75.07330
  31.65035    5138.000    4869.23944      71.67985
  31.66035    4644.000    4543.70366      68.14690
  31.67035    4523.000    4317.00085      67.25325
  31.68035    4185.000    4140.23818      64.69158
  31.69035    4134.000    4057.78922      64.29619
  31.70035    4177.000    4021.49364      64.62971
  31.71035    4211.000    4054.75655      64.89221
  31.72035    4172.000    4119.17993      64.59102
  31.73035    4470.000    4222.29891      66.85806
  31.74035    4357.000    4328.37302      66.00758
  31.75035    4448.000    4445.15274      66.69333
  31.76035    4503.000    4530.59516      67.10440
  31.77035    4583.000    4606.37389      67.69785
  31.78035    4503.000    4626.98630      67.10440
  31.79035    4641.000    4629.68409      68.12489
  31.80035    4577.000    4582.18588      67.65353
  31.81035    4616.000    4522.76445      67.94115
  31.82035    4453.000    4448.11211      66.73080
  31.83035    4234.000    4375.40162      65.06919
  31.84035    4256.000    4328.33285      65.23803
  31.85035    4195.000    4296.23783      64.76881
  31.86035    4240.000    4312.58578      65.11528
  31.87035    4367.000    4351.94514      66.08327
  31.88035    4472.000    4436.44962      66.87302
  31.89035    4678.000    4546.51815      68.39591
  31.90035    4904.000    4675.02834      70.02856
  31.91035    5026.000    4826.30810      70.89429
  31.92035    5127.000    4954.87771      71.60307
  31.93035    5160.000    5098.30698      71.83314
  31.94035    5288.000    5180.54988      72.71864
  31.95035    5409.000    5266.34739      73.54591
  31.96035    5462.000    5281.30281      73.90535
  31.97035    5268.000    5289.93151      72.58099
  31.98035    5243.000    5258.27097      72.40856
  31.99035    5287.000    5216.12830      72.71176
  32.00035    5155.000    5178.39908      71.79832
  32.01035    5075.000    5131.25222      71.23904
  32.02036    5051.000    5116.91768      71.07039
  32.03035    4899.000    5095.88705      69.99286
  32.04035    4916.000    5112.72406      70.11419
  32.05035    4866.000    5120.47566      69.75672
  32.06036    5036.000    5153.27460      70.96478
  32.07035    5042.000    5169.83543      71.00704
  32.08035    5138.000    5188.86752      71.67985
  32.09035    5168.000    5188.46250      71.88880
  32.10036    5100.000    5170.07374      71.41428
  32.11036    5189.000    5134.19603      72.03472
  32.12035    5170.000    5070.68712      71.90271
  32.13036    5227.000    4991.78834      72.29800
  32.14036    5067.000    4883.59165      71.18286
  32.15036    4970.000    4766.43776      70.49822
  32.16035    4740.000    4625.69838      68.84766
  32.17036    4756.000    4491.94056      68.96376
  32.18036    4469.000    4351.10953      66.85058
  32.19036    4321.000    4236.44054      65.73432
  32.20036    4243.000    4134.09110      65.13832
  32.21036    4182.000    4070.22538      64.66838
  32.22036    4172.000    4030.88165      64.59102
  32.23036    4118.000    4032.51650      64.17165
  32.24036    4139.000    4062.75182      64.33506
  32.25036    4255.000    4125.73499      65.23036
  32.26036    4380.000    4218.20654      66.18157
  32.27036    4564.000    4324.79386      67.55738
  32.28036    4694.000    4463.68006      68.51277
  32.29036    4830.000    4591.46697      69.49820
  32.30036    5049.000    4759.04218      71.05631
  32.31036    5145.000    4895.07003      71.72865
  32.32036    5398.000    5081.55173      73.47108
  32.33036    5409.000    5241.17575      73.54591
  32.34036    5508.000    5459.85013      74.21590
  32.35036    5712.000    5689.40161      75.57777
  32.36036    5901.000    5979.59479      76.81796
  32.37036    6095.000    6323.82244      78.07048
  32.38036    6499.000    6720.13559      80.61638
  32.39036    6818.000    7183.24217      82.57117
  32.40036    7334.000    7676.28494      85.63877
  32.41036    7937.000    8204.80802      89.08984
  32.42036    8510.000    8725.98610      92.24966
  32.43036    9138.000    9218.89348      95.59289
  32.44036    9707.000    9659.55602      98.52410
  32.45036   10266.000   10007.50193     102.66000
  32.46037   10529.000   10256.31161     105.29000
  32.47036   10515.000   10378.30466     105.14999
  32.48036   10694.000   10349.37372     106.93999
  32.49036   10345.000   10195.56901     103.45000
  32.50037    9997.000    9862.21067      99.98499
  32.51036    9607.000    9430.78211      98.01530
  32.52036    9063.000    8860.93867      95.19978
  32.53036    8274.000    8233.73583      90.96153
  32.54037    7642.000    7562.81663      87.41853
  32.55037    6822.000    6888.93776      82.59540
  32.56036    6200.000    6257.63549      78.74007
  32.57037    5648.000    5669.07668      75.15318
  32.58037    5197.000    5162.63752      72.09022
  32.59037    4604.000    4722.90511      67.85278
  32.60036    4247.000    4365.21204      65.16901
  32.61037    3944.000    4072.55937      62.80128
  32.62037    3675.000    3842.55123      60.62178
  32.63037    3532.000    3664.53325      59.43063
  32.64037    3462.000    3525.76151      58.83876
  32.65037    3378.000    3422.34164      58.12056
  32.66037    3183.000    3340.07457      56.41808
  32.67037    3229.000    3279.58212      56.82429
  32.68037    3150.000    3229.40011      56.12486
  32.69037    3107.000    3193.09033      55.74047
  32.70037    3072.000    3161.83513      55.42562
  32.71037    3097.000    3142.52871      55.65070
  32.72037    3095.000    3126.62393      55.63272
  32.73037    3086.000    3125.96655      55.55178
  32.74037    3126.000    3129.18328      55.91064
  32.75037    3119.000    3154.83123      55.84801
  32.76037    3146.000    3185.72923      56.08921
  32.77037    3183.000    3247.84834      56.41808
  32.78037    3256.000    3316.09612      57.06137
  32.79037    3348.000    3421.70793      57.86190
  32.80037    3567.000    3532.75393      59.72437
  32.81037    3670.000    3679.26638      60.58052
  32.82037    3751.000    3828.98142      61.24541
  32.83037    3878.000    3999.98812      62.27359
  32.84037    4151.000    4170.47600      64.42825
  32.85037    4228.000    4334.20497      65.02307
  32.86037    4441.000    4491.87824      66.64083
  32.87037    4605.000    4604.16684      67.86015
  32.88037    4791.000    4704.20910      69.21705
  32.89037    4769.000    4724.06749      69.05795
  32.90038    4855.000    4729.23306      69.67783
  32.91037    4607.000    4649.20455      67.87489
  32.92037    4628.000    4560.13825      68.02940
  32.93037    4498.000    4420.15736      67.06713
  32.94038    4238.000    4282.36862      65.09992
  32.95037    4159.000    4142.00671      64.49031
  32.96037    3914.000    4015.55031      62.56197
  32.97038    3837.000    3920.31122      61.94352
  32.98038    3663.000    3849.33720      60.52272
  32.99038    3627.000    3824.57453      60.22458
  33.00037    3652.000    3832.40140      60.43178
  33.01038    3620.000    3887.92835      60.16644
  33.02038    3652.000    3982.02431      60.43178
  33.03038    3754.000    4117.31463      61.26989
  33.04037    3953.000    4290.97906      62.87289
  33.05038    4099.000    4495.33611      64.02343
  33.06038    4193.000    4726.17662      64.75337
  33.07038    4520.000    4973.50646      67.23095
  33.08038    4696.000    5218.94802      68.52737
  33.09038    5068.000    5464.41316      71.18989
  33.10038    5459.000    5664.70305      73.88505
  33.11038    5638.000    5845.96583      75.08661
  33.12038    5692.000    5939.58236      75.44534
  33.13038    5798.000    6000.55294      76.14460
  33.14038    5972.000    5963.44860      77.27872
  33.15038    5849.000    5903.92858      76.47875
  33.16038    5638.000    5787.46988      75.08661
  33.17038    5696.000    5690.48802      75.47184
  33.18038    5733.000    5603.68482      75.71658
  33.19038    5529.000    5589.91588      74.35725
  33.20038    5638.000    5636.65667      75.08661
  33.21038    5636.000    5791.03360      75.07330
  33.22038    5822.000    6019.34708      76.30203
  33.23038    6241.000    6343.53814      79.00000
  33.24038    6576.000    6722.89143      81.09254
  33.25038    7068.000    7124.85568      84.07140
  33.26038    7507.000    7548.08231      86.64294
  33.27038    7836.000    7870.75311      88.52119
  33.28038    8216.000    8180.00778      90.64215
  33.29038    8412.000    8262.50695      91.71696
  33.30038    8233.000    8305.36057      90.73589
  33.31038    8149.000    8075.69204      90.27181
  33.32038    7897.000    7799.77690      88.86507
  33.33038    7380.000    7333.40149      85.90693
  33.34039    6978.000    6838.69256      83.53442
  33.35038    6485.000    6296.83166      80.52950
  33.36038    5938.000    5750.62431      77.05842
  33.37038    5267.000    5266.89214      72.57410
  33.38039    4935.000    4791.23603      70.24955
  33.39038    4501.000    4428.70162      67.08949
  33.40038    4139.000    4075.74763      64.33506
  33.41039    3892.000    3836.12327      62.38589
  33.42039    3597.000    3603.62215      59.97499
  33.43039    3430.000    3460.67483      58.56620
  33.44038    3289.000    3321.11327      57.34980
  33.45039    3163.000    3240.43709      56.24055
  33.46039    3171.000    3160.92813      56.31163
  33.47039    3033.000    3115.89248      55.07268
  33.48038    3117.000    3070.99772      55.83010
  33.49039    2974.000    3044.65062      54.53439
  33.50039    3050.000    3018.33330      55.22680
  33.51039    2950.000    3002.13886      54.31391
  33.52039    3026.000    2986.27217      55.00909
  33.53039    3010.000    2976.28865      54.86346
  33.54039    2955.000    2967.18372      54.35991
  33.55039    2888.000    2962.19509      53.74012
  33.56039    2876.000    2958.80545      53.62835
  33.57039    2924.000    2958.92379      54.07402
  33.58039    2809.000    2961.57949      53.00000
  33.59039    2888.000    2967.73576      53.74012
  33.60039    2978.000    2977.64819      54.57105
  33.61039    2950.000    2991.44053      54.31391
  33.62039    3033.000    3010.38139      55.07268
  33.63039    3026.000    3033.86696      55.00909
  33.64039    3022.000    3063.77256      54.97272
  33.65039    3028.000    3099.24851      55.02727
  33.66039    3092.000    3142.17351      55.60575
  33.67039    3168.000    3192.47345      56.28499
  33.68039    3227.000    3251.47089      56.80669
  33.69039    3307.000    3321.37361      57.50652
  33.70039    3397.000    3402.72437      58.28379
  33.71039    3522.000    3501.48323      59.34644
  33.72039    3603.000    3617.72463      60.02499
  33.73039    3715.000    3761.51751      60.95080
  33.74039    3867.000    3932.96581      62.18520
  33.75039    4224.000    4143.24158      64.99231
  33.76039    4302.000    4391.28616      65.58964
  33.77039    4572.000    4682.90568      67.61657
  33.78040    4971.000    5011.64472      70.50532
  33.79039    5395.000    5372.00995      73.45067
  33.80039    5780.000    5746.54976      76.02631
  33.81039    6288.000    6121.29659      79.29691
  33.82040    6679.000    6463.28769      81.72515
  33.83039    6994.000    6756.62788      83.63013
  33.84039    6940.000    6960.38286      83.30666
  33.85040    7057.000    7071.07456      84.00595
  33.86040    6943.000    7057.40261      83.32466
  33.87040    6698.000    6941.17803      81.84131
  33.88039    6589.000    6714.25558      81.17265
  33.89040    6255.000    6423.74303      79.08855
  33.90040    5731.000    6071.28709      75.70337
  33.91040    5483.000    5715.47862      74.04728
  33.92039    5267.000    5355.21915      72.57410
  33.93040    4802.000    5037.86032      69.29646
  33.94040    4501.000    4759.62378      67.08949
  33.95040    4410.000    4549.15646      66.40783
  33.96040    4179.000    4396.79970      64.64519
  33.97040    4120.000    4315.95911      64.18723
  33.98040    4130.000    4292.66568      64.26507
  33.99040    4180.000    4327.39647      64.65292
  34.00040    4205.000    4408.97352      64.84597
  34.01040    4462.000    4520.15834      66.79820
  34.02040    4444.000    4664.86725      66.66333
  34.03040    4689.000    4799.38466      68.47627
  34.04040    4870.000    4955.53459      69.78539
  34.05040    4843.000    5060.09474      69.59167
  34.06040    5004.000    5177.92958      70.73896
  34.07040    5075.000    5219.81487      71.23904
  34.08040    5230.000    5269.56158      72.31874
  34.09040    5256.000    5245.62151      72.49828
  34.10040    5118.000    5225.11507      71.54020
  34.11040    5102.000    5147.42742      71.42828
  34.12040    4953.000    5074.08524      70.37756
  34.13040    4906.000    4967.27430      70.04284
  34.14040    4845.000    4878.16069      69.60603
  34.15040    4825.000    4788.08970      69.46222
  34.16040    4686.000    4738.21443      68.45436
  34.17040    4759.000    4717.15486      68.98550
  34.18040    4901.000    4752.36215      70.00714
  34.19040    4853.000    4829.95608      69.66348
  34.20040    4964.000    4957.77823      70.45566
  34.21040    5312.000    5123.53084      72.88347
  34.22041    5424.000    5304.95389      73.64781
  34.23040    5750.000    5506.28666      75.82876
  34.24040    5955.000    5665.43442      77.16865
  34.25040    5965.000    5821.88797      77.23341
  34.26041    5993.000    5878.52315      77.41447
  34.27040    5955.000    5916.41527      77.16865
  34.28040    5940.000    5837.98429      77.07140
  34.29041    5692.000    5741.75913      75.44534
  34.30041    5409.000    5569.29959      73.54591
  34.31041    5179.000    5391.85835      71.96527
  34.32040    4939.000    5192.35563      70.27802
  34.33041    4660.000    4999.75336      68.26419
  34.34041    4401.000    4809.95609      66.34003
  34.35041    4135.000    4633.52849      64.30396
  34.36040    3891.000    4455.32372      62.37788
  34.37041    3805.000    4290.42697      61.68468
  34.38041    3756.000    4116.31902      61.28622
  34.39041    3540.000    3953.17694      59.49790
  34.40041    3322.000    3789.14789      57.63680
  34.41041    3317.000    3632.90268      57.59340
  34.42041    3266.000    3492.43217      57.14893
  34.43041    3268.000    3357.26708      57.16642
  34.44041    3208.000    3248.73641      56.63921
  34.45041    3110.000    3143.84318      55.76738
  34.46041    3053.000    3067.42719      55.25396
  34.47041    3101.000    2993.61329      55.68662
  34.48041    3179.000    2944.10984      56.38262
  34.49041    3230.000    2896.58340      56.83309
  34.50041    3021.000    2866.76838      54.96362
  34.51041    2911.000    2838.61906      53.95368
  34.52041    2891.000    2821.92813      53.76802
  34.53041    2868.000    2806.99638      53.55371
  34.54041    3030.000    2799.02061      55.04543
  34.55041    2984.000    2793.44137      54.62600
  34.56041    2939.000    2792.23619      54.21254
  34.57041    2933.000    2794.70779      54.15718
  34.58041    3032.000    2800.43101      55.06360
  34.59041    2962.000    2811.63722      54.42426
  34.60041    2979.000    2825.89713      54.58022
  34.61041    2958.000    2847.42606      54.38750
  34.62041    3042.000    2872.38828      55.15433
  34.63041    3052.000    2905.28425      55.24491
  34.64041    3254.000    2942.46220      57.04384
  34.65041    3159.000    2985.86035      56.20498
  34.66042    3269.000    3035.12498      57.17517
  34.67041    3327.000    3085.91595      57.68015
  34.68041    3380.000    3145.49051      58.13777
  34.69041    3479.000    3200.27038      58.98304
  34.70042    3512.000    3269.44706      59.26213
  34.71041    3562.000    3328.88039      59.68250
  34.72041    3628.000    3412.67060      60.23288
  34.73042    3805.000    3489.45765      61.68468
  34.74042    3887.000    3605.85559      62.34581
  34.75042    3963.000    3726.83407      62.95237
  34.76041    4053.000    3906.36471      63.66317
  34.77042    4337.000    4104.48825      65.85590
  34.78042    4557.000    4376.53482      67.50556
  34.79042    4990.000    4672.92675      70.63993
  34.80042    5289.000    5042.41527      72.72551
  34.81042    5600.000    5429.53219      74.83315
  34.82042    6055.000    5857.90341      77.81388
  34.83042    6359.000    6283.58250      79.74334
  34.84042    6731.000    6680.28204      82.04268
  34.85042    6998.000    7044.89174      83.65405
  34.86042    7068.000    7283.83581      84.07140
  34.87042    7205.000    7465.25296      84.88228
  34.88042    7098.000    7440.25076      84.24963
  34.89042    7081.000    7354.81584      84.14868
  34.90042    6891.000    7058.48825      83.01205
  34.91042    6520.000    6726.17954      80.74652
  34.92042    6035.000    6268.39416      77.68526
  34.93042    5626.000    5807.51967      75.00667
  34.94042    5210.000    5331.85068      72.18033
  34.95042    4782.000    4875.50088      69.15201
  34.96042    4407.000    4478.06205      66.38524
  34.97042    4162.000    4108.19831      64.51356
  34.98042    3926.000    3823.28140      62.65780
  34.99042    3540.000    3564.56973      59.49790
  35.00042    3371.000    3384.82169      58.06031
  35.01042    3302.000    3225.93898      57.46303
  35.02042    3349.000    3126.04379      57.87055
  35.03042    3143.000    3042.23115      56.06246
  35.04042    3223.000    2996.43213      56.77147
  35.05042    3283.000    2965.08453      57.29747
  35.06042    3212.000    2955.88968      56.67450
  35.07042    3305.000    2963.10861      57.48913
  35.08042    3228.000    2982.27374      56.81549
  35.09042    3329.000    3021.82225      57.69749
  35.10043    3456.000    3066.88156      58.78775
  35.11042    3581.000    3134.58392      59.84145
  35.12042    3444.000    3203.16615      58.68560
  35.13042    3624.000    3289.74416      60.19966
  35.14043    3638.000    3373.69087      60.31583
  35.15042    3667.000    3458.94758      60.55575
  35.16042    3578.000    3539.47784      59.81638
  35.17043    3709.000    3595.95215      60.90156
  35.18043    3717.000    3648.22928      60.96721
  35.19043    3572.000    3653.38565      59.76621
  35.20042    3638.000    3658.07495      60.31583
  35.21043    3495.000    3612.17431      59.11853
  35.22043    3463.000    3569.48646      58.84726
  35.23043    3322.000    3498.58936      57.63680
  35.24043    3227.000    3432.35067      56.80669
  35.25043    3128.000    3368.00297      55.92852
  35.26043    3050.000    3307.41167      55.22680
  35.27043    2986.000    3266.68733      54.64431
  35.28043    2950.000    3226.52562      54.31391
  35.29043    2793.000    3206.85047      52.84884
  35.30043    2809.000    3182.48257      53.00000
  35.31043    2826.000    3166.52907      53.16014
  35.32043    2701.000    3139.66840      51.97115
  35.33043    2676.000    3105.58309      51.73007
  35.34043    2620.000    3056.18333      51.18593
  35.35043    2641.000    2991.62201      51.39066
  35.36043    2597.000    2913.32656      50.96077
  35.37043    2647.000    2824.60720      51.44900
  35.38043    2756.000    2732.09544      52.49762
  35.39043    2560.000    2639.20905      50.59644
  35.40043    2645.000    2557.87837      51.42956
  35.41043    2583.000    2482.73304      50.82322
  35.42043    2644.000    2433.16171      51.41984
  35.43043    2589.000    2391.29406      50.88222
  35.44043    2698.000    2379.29925      51.94228
  35.45043    2630.000    2374.27281      51.28353
  35.46043    2562.000    2390.94342      50.61620
  35.47043    2740.000    2413.98269      52.34501
  35.48043    2588.000    2445.87020      50.87239
  35.49043    2607.000    2483.99038      51.05879
  35.50043    2594.000    2521.86808      50.93133
  35.51043    2604.000    2565.50158      51.02940
  35.52043    2669.000    2605.60073      51.66236
  35.53043    2628.000    2650.47306      51.26402
  35.54044    2613.000    2692.87709      51.11751
  35.55043    2678.000    2738.34696      51.74940
  35.56043    2651.000    2784.82255      51.48786
  35.57043    2677.000    2831.92730      51.73973
  35.58044    2690.000    2884.86843      51.86521
  35.59044    2696.000    2934.33668      51.92302
  35.60043    2695.000    2994.67248      51.91339
  35.61044    2717.000    3045.70927      52.12485
  35.62044    2851.000    3111.04211      53.39476
  35.63044    2885.000    3160.24663      53.71219
  35.64043    3034.000    3222.92525      55.08176
  35.65044    3046.000    3266.16136      55.19058
  35.66044    3166.000    3315.80958      56.26722
  35.67044    3197.000    3351.82326      56.54202
  35.68044    3358.000    3379.12699      57.94825
  35.69044    3461.000    3409.92069      58.83026
  35.70044    3415.000    3408.04646      58.43800
  35.71044    3548.000    3429.74416      59.56509
  35.72044    3604.000    3394.08345      60.03332
  35.73044    3509.000    3391.92824      59.23681
  35.74044    3538.000    3326.63275      59.48109
  35.75044    3416.000    3289.30561      58.44656
  35.76044    3411.000    3212.28310      58.40376
  35.77044    3278.000    3149.99345      57.25382
  35.78044    3139.000    3082.97927      56.02678
  35.79044    3101.000    3019.14677      55.68662
  35.80044    3007.000    2975.60647      54.83612
  35.81044    2916.000    2927.94615      54.00000
  35.82044    2848.000    2910.18368      53.36666
  35.83044    2799.000    2883.95543      52.90558
  35.84044    2700.000    2885.52544      51.96152
  35.85044    2724.000    2875.96330      52.19195
  35.86044    2678.000    2885.55779      51.74940
  35.87044    2645.000    2883.52917      51.42956
  35.88044    2611.000    2890.31000      51.09794
  35.89044    2714.000    2889.23379      52.09607
  35.90044    2736.000    2889.18204      52.30679
  35.91044    2881.000    2889.51902      53.67495
  35.92044    2858.000    2887.97610      53.46026
  35.93044    2881.000    2895.41928      53.67495
  35.94044    2887.000    2901.68019      53.73081
  35.95044    2999.000    2921.13119      54.76313
  35.96044    3078.000    2940.62199      55.47973
  35.97044    3094.000    2970.77829      55.62373
  35.98045    3277.000    3001.20299      57.24509
  35.99044    3215.000    3032.75751      56.70097
  36.00044    3232.000    3064.42861      56.85068
  36.01044    3283.000    3083.22161      57.29747
  36.02045    3334.000    3103.12519      57.74080
  36.03045    3361.000    3097.22315      57.97413
  36.04044    3388.000    3094.82185      58.20653
  36.05045    3269.000    3061.11341      57.17517
  36.06045    3164.000    3032.20469      56.24945
  36.07045    3177.000    2978.00434      56.36488
  36.08044    2955.000    2927.35601      54.35991
  36.09045    2911.000    2865.82918      53.95368
  36.10045    2937.000    2805.81282      54.19410
  36.11045    2764.000    2749.47546      52.57376
  36.12045    2835.000    2693.44723      53.24472
  36.13045    2751.000    2649.09351      52.44997
  36.14045    2707.000    2604.82584      52.02884
  36.15045    2661.000    2573.76375      51.58488
  36.16045    2622.000    2542.98415      51.20546
  36.17045    2598.000    2523.33965      50.97058
  36.18045    2628.000    2504.19624      51.26402
  36.19045    2504.000    2493.13250      50.03998
  36.20045    2486.000    2482.62299      49.85980
  36.21045    2524.000    2477.72769      50.23943
  36.22045    2541.000    2473.27039      50.40834
  36.23045    2496.000    2473.07351      49.95998
  36.24045    2533.000    2473.13679      50.32892
  36.25045    2492.000    2476.96296      49.91993
  36.26045    2501.000    2480.89729      50.01000
  36.27045    2493.000    2488.20636      49.92995
  36.28045    2599.000    2495.62290      50.98039
  36.29045    2537.000    2505.31897      50.36864
  36.30045    2498.000    2515.37618      49.98000
  36.31045    2582.000    2525.35673      50.81339
  36.32045    2544.000    2536.20185      50.43808
  36.33045    2614.000    2543.50897      51.12729
  36.34045    2614.000    2552.14119      51.12729
  36.35045    2514.000    2554.15162      50.13980
  36.36045    2582.000    2557.54410      50.81339
  36.37045    2515.000    2553.77494      50.14978
  36.38046    2626.000    2551.09056      51.24451
  36.39045    2547.000    2543.96196      50.46781
  36.40045    2563.000    2537.76127      50.62608
  36.41045    2589.000    2530.87964      50.88222
  36.42046    2585.000    2525.18393      50.84290
  36.43045    2670.000    2521.26087      51.67204
  36.44045    2606.000    2518.91333      51.04900
  36.45045    2670.000    2519.17745      51.67204
  36.46046    2589.000    2521.26685      50.88222
  36.47046    2593.000    2525.79817      50.92150
  36.48045    2586.000    2532.51058      50.85273
  36.49046    2659.000    2541.13340      51.56549
  36.50046    2648.000    2553.29363      51.45872
  36.51046    2754.000    2566.80564      52.47857
  36.52045    2743.000    2587.54849      52.37366
  36.53046    2797.000    2609.27121      52.88667
  36.54046    2830.000    2645.14401      53.19774
  36.55046    2944.000    2681.64466      54.25864
  36.56046    2814.000    2741.72723      53.04715
  36.57046    2898.000    2802.03903      53.83307
  36.58046    2955.000    2895.57310      54.35991
  36.59046    3025.000    2988.62902      55.00000
  36.60046    3261.000    3120.87034      57.10517
  36.61046    3406.000    3251.72995      58.36094
  36.62046    3591.000    3418.47286      59.92495
  36.63046    3589.000    3583.62930      59.90826
  36.64046    3844.000    3766.50123      62.00000
  36.65046    3908.000    3950.03329      62.51400
  36.66046    4020.000    4117.02096      63.40347
  36.67046    4107.000    4291.34611      64.08588
  36.68046    4144.000    4406.77894      64.37390
  36.69046    4271.000    4540.20781      65.35288
  36.70046    4225.000    4582.47102      65.00000
  36.71046    4349.000    4649.74880      65.94695
  36.72046    4272.000    4628.52695      65.36054
  36.73046    4295.000    4629.96558      65.53625
  36.74046    4331.000    4578.24085      65.81033
  36.75046    4278.000    4540.25090      65.40642
  36.76046    4342.000    4488.85135      65.89385
  36.77046    4347.000    4435.85657      65.93179
  36.78046    4314.000    4392.53926      65.68105
  36.79046    4319.000    4323.93686      65.71910
  36.80046    4281.000    4275.80458      65.42935
  36.81046    4240.000    4177.26233      65.11528
  36.82047    4109.000    4104.03426      64.10149
  36.83046    4063.000    3972.29091      63.74166
  36.84046    3936.000    3861.38215      62.73755
  36.85046    3847.000    3711.06393      62.02419
  36.86047    3787.000    3570.33531      61.53860
  36.87046    3684.000    3423.69490      60.69596
  36.88046    3490.000    3279.59824      59.07623
  36.89046    3311.000    3154.80111      57.54129
  36.90047    3264.000    3032.55794      57.13142
  36.91047    3083.000    2940.18359      55.52477
  36.92046    3026.000    2853.11735      55.00909
  36.93047    2836.000    2794.88982      53.25411
  36.94047    2800.000    2744.51435      52.91503
  36.95047    2818.000    2717.19578      53.08484
  36.96046    2767.000    2699.26224      52.60228
  36.97047    2781.000    2697.95859      52.73519
  36.98047    2751.000    2706.43139      52.44997
  36.99047    2619.000    2726.96676      51.17617
  37.00047    2674.000    2756.59223      51.71073
  37.01047    2716.000    2795.52833      52.11525
  37.02047    2665.000    2842.09152      51.62364
  37.03047    2806.000    2895.65076      52.97169
  37.04047    2835.000    2954.62976      53.24472
  37.05047    2840.000    3017.05132      53.29165
  37.06047    2874.000    3081.37939      53.60970
  37.07047    3072.000    3143.26135      55.42562
  37.08047    3091.000    3203.05151      55.59676
  37.09047    3157.000    3253.05666      56.18718
  37.10047    3206.000    3298.93064      56.62155
  37.11047    3357.000    3330.19848      57.93962
  37.12047    3330.000    3357.29536      57.70615
  37.13047    3369.000    3371.11719      58.04308
  37.14047    3312.000    3378.78974      57.54998
  37.15047    3390.000    3379.34722      58.22371
  37.16047    3524.000    3369.28246      59.36329
  37.17047    3501.000    3358.67499      59.16925
  37.18047    3437.000    3333.46041      58.62593
  37.19047    3447.000    3311.02965      58.71116
  37.20047    3391.000    3271.24889      58.23229
  37.21047    3344.000    3233.87521      57.82733
  37.22047    3210.000    3179.69064      56.65686
  37.23047    3113.000    3126.91517      55.79427
  37.24047    3169.000    3063.46695      56.29387
  37.25047    3211.000    3002.45936      56.66568
  37.26048    3029.000    2939.54407      55.03635
  37.27047    2969.000    2881.22267      54.48853
  37.28047    2871.000    2828.61817      53.58171
  37.29047    2888.000    2781.79003      53.74012
  37.30048    2874.000    2744.81998      53.60970
  37.31047    2763.000    2714.13496      52.56424
  37.32047    2767.000    2693.34752      52.60228
  37.33047    2708.000    2679.14067      52.03845
  37.34048    2690.000    2672.64579      51.86521
  37.35048    2725.000    2674.12027      52.20153
  37.36047    2684.000    2681.46294      51.80734
  37.37048    2560.000    2700.30671      50.59644
  37.38048    2732.000    2724.39345      52.26854
  37.39048    2767.000    2764.98210      52.60228
  37.40047    2791.000    2810.60147      52.82992
  37.41048    2827.000    2876.06043      53.16954
  37.42048    2980.000    2945.78125      54.58937
  37.43048    3048.000    3031.64821      55.20870
  37.44048    3109.000    3120.62059      55.75841
  37.45048    3191.000    3211.64306      56.48893
  37.46048    3338.000    3305.22217      57.77542
  37.47048    3400.000    3376.61780      58.30952
  37.48048    3448.000    3451.47681      58.71967
  37.49048    3573.000    3478.10704      59.77457
  37.50048    3518.000    3507.95635      59.31273
  37.51048    3529.000    3482.64357      59.40539
  37.52048    3324.000    3457.29524      57.65414
  37.53048    3428.000    3394.40202      58.54912
  37.54048    3242.000    3327.80791      56.93856
  37.55048    3102.000    3249.46420      55.69560
  37.56048    3123.000    3165.39583      55.88381
  37.57048    2899.000    3088.10091      53.84236
  37.58048    2860.000    3005.49548      53.47897
  37.59048    2866.000    2938.39351      53.53503
  37.60048    2693.000    2869.02522      51.89412
  37.61048    2754.000    2816.22355      52.47857
  37.62048    2635.000    2764.88952      51.33225
  37.63048    2637.000    2726.50253      51.35173
  37.64048    2618.000    2691.75788      51.16640
  37.65048    2724.000    2665.28958      52.19195
  37.66048    2672.000    2642.93695      51.69139
  37.67048    2513.000    2625.51582      50.12983
  37.68048    2584.000    2611.59238      50.83306
  37.69048    2593.000    2600.67491      50.92150
  37.70049    2577.000    2591.50354      50.76416
  37.71048    2637.000    2584.21025      51.35173
  37.72048    2568.000    2576.23863      50.67544
  37.73048    2632.000    2569.82953      51.30302
  37.74049    2583.000    2561.26249      50.82322
  37.75048    2678.000    2555.42796      51.74940
  37.76048    2539.000    2547.99576      50.38849
  37.77048    2610.000    2545.51705      51.08816
  37.78049    2587.000    2543.22501      50.86256
  37.79049    2511.000    2547.15102      50.10988
  37.80048    2577.000    2552.58842      50.76416
  37.81049    2532.000    2563.10538      50.31898
  37.82049    2473.000    2575.05372      49.72927
  37.83049    2443.000    2588.13193      49.42672
  37.84048    2440.000    2601.05879      49.39635
  37.85049    2427.000    2609.51772      49.26460
  37.86049    2447.000    2615.36956      49.46716
  37.87049    2400.000    2612.17044      48.98980
  37.88049    2390.000    2604.58831      48.88763
  37.89049    2410.000    2588.07281      49.09175
  37.90049    2483.000    2567.66898      49.82971
  37.91049    2377.000    2543.71056      48.75449
  37.92049    2466.000    2518.89708      49.65884
  37.93049    2476.000    2496.65911      49.75942
  37.94049    2399.000    2478.01066      48.97959
  37.95049    2480.000    2464.37569      49.79960
  37.96049    2390.000    2458.58142      48.88763
  37.97049    2333.000    2455.75437      48.30114
  37.98049    2411.000    2462.33408      49.10193
  37.99049    2430.000    2466.71385      49.29502
  38.00049    2402.000    2477.44914      49.01020
  38.01049    2446.000    2480.46370      49.45705
  38.02049    2432.000    2483.95469      49.31531
  38.03049    2496.000    2477.66471      49.95998
  38.04049    2485.000    2468.11260      49.84977
  38.05049    2509.000    2451.77676      50.08992
  38.06049    2475.000    2432.24687      49.74937
  38.07049    2632.000    2411.37373      51.30302
  38.08049    2503.000    2389.32736      50.02999
  38.09049    2496.000    2370.63202      49.95998
  38.10049    2565.000    2353.14336      50.64583
  38.11049    2545.000    2341.72598      50.44799
  38.12049    2571.000    2333.53040      50.70503
  38.13049    2538.000    2332.29060      50.37857
  38.14050    2543.000    2335.46981      50.42817
  38.15049    2454.000    2345.09905      49.53786
  38.16049    2522.000    2359.35500      50.21952
  38.17049    2510.000    2378.58356      50.09990
  38.18050    2526.000    2401.72155      50.25933
  38.19049    2499.000    2427.41042      49.99000
  38.20049    2474.000    2455.45759      49.73932
  38.21049    2443.000    2482.70710      49.42672
  38.22050    2491.000    2510.07091      49.90992
  38.23050    2356.000    2532.29355      48.53864
  38.24049    2447.000    2552.06020      49.46716
  38.25050    2428.000    2562.75152      49.27474
  38.26050    2372.000    2569.15909      48.70318
  38.27050    2388.000    2565.37860      48.86716
  38.28049    2398.000    2557.52117      48.96938
  38.29050    2399.000    2542.67291      48.97959
  38.30050    2357.000    2526.10018      48.54894
  38.31050    2422.000    2507.69716      49.21382
  38.32050    2362.000    2490.48504      48.60041
  38.33050    2408.000    2475.49389      49.07137
  38.34050    2341.000    2463.82121      48.38388
  38.35050    2403.000    2456.45005      49.02040
  38.36050    2343.000    2453.12010      48.40454
  38.37050    2534.000    2454.43973      50.33885
  38.38050    2493.000    2459.25441      49.92995
  38.39050    2439.000    2467.57873      49.38623
  38.40050    2502.000    2477.80726      50.02000
  38.41050    2469.000    2489.37384      49.68903
  38.42050    2441.000    2500.56503      49.40648
  38.43050    2450.000    2510.82275      49.49747
  38.44050    2458.000    2518.61200      49.57822
  38.45050    2534.000    2524.44600      50.33885
  38.46050    2451.000    2527.09594      49.50757
  38.47050    2395.000    2528.58515      48.93874
  38.48050    2603.000    2527.88537      51.01960
  38.49050    2570.000    2527.62863      50.69517
  38.50050    2529.000    2526.75710      50.28917
  38.51050    2467.000    2527.40663      49.66890
  38.52050    2533.000    2528.77298      50.32892
  38.53050    2584.000    2531.73710      50.83306
  38.54050    2568.000    2536.47902      50.67544
  38.55050    2590.000    2542.04481      50.89204
  38.56050    2580.000    2550.08242      50.79370
  38.57050    2593.000    2558.05049      50.92150
  38.58051    2611.000    2569.07484      51.09794
  38.59050    2633.000    2580.28914      51.31276
  38.60050    2762.000    2595.69905      52.55474
  38.61050    2652.000    2613.39543      51.49757
  38.62051    2688.000    2636.62246      51.84592
  38.63050    2755.000    2664.67963      52.48809
  38.64050    2723.000    2697.70401      52.18237
  38.65051    2765.000    2736.89202      52.58327
  38.66051    2821.000    2776.96592      53.11309
  38.67051    2731.000    2821.78621      52.25897
  38.68050    2729.000    2860.70879      52.23983
  38.69051    2711.000    2900.10760      52.06726
  38.70051    2783.000    2927.26453      52.75415
  38.71051    2839.000    2948.43515      53.28227
  38.72050    2786.000    2955.09709      52.78257
  38.73051    2691.000    2950.16943      51.87485
  38.74051    2701.000    2933.96536      51.97115
  38.75051    2642.000    2905.64681      51.40039
  38.76051    2660.000    2873.47293      51.57518
  38.77051    2654.000    2834.20359      51.51699
  38.78051    2574.000    2798.67821      50.73460
  38.79051    2591.000    2762.45547      50.90187
  38.80051    2571.000    2734.69438      50.70503
  38.81051    2597.000    2710.27982      50.96077
  38.82051    2579.000    2696.25496      50.78386
  38.83051    2645.000    2686.91580      51.42956
  38.84051    2749.000    2688.72104      52.43090
  38.85051    2777.000    2695.18372      52.69725
  38.86051    2758.000    2712.82818      52.51666
  38.87051    2746.000    2734.60915      52.40229
  38.88051    2825.000    2765.07715      53.15073
  38.89051    2946.000    2798.41903      54.27706
  38.90051    2959.000    2833.59251      54.39669
  38.91051    2997.000    2869.39911      54.74486
  38.92051    3062.000    2896.56527      55.33534
  38.93051    3120.000    2921.94166      55.85696
  38.94051    3025.000    2928.93693      55.00000
  38.95051    3020.000    2933.36422      54.95452
  38.96051    2936.000    2917.21819      54.18487
  38.97051    2968.000    2900.35489      54.47935
  38.98051    3028.000    2870.60530      55.02727
  38.99051    2951.000    2842.34239      54.32310
  39.00051    2918.000    2811.96571      54.01851
  39.01051    2878.000    2783.22429      53.64699
  39.02052    2687.000    2759.26275      51.83628
  39.03051    2638.000    2734.42837      51.36146
  39.04051    2649.000    2716.15587      51.46844
  39.05051    2576.000    2693.28563      50.75431
  39.06052    2551.000    2675.31615      50.50743
  39.07051    2541.000    2651.14214      50.40834
  39.08051    2545.000    2628.90171      50.44799
  39.09052    2574.000    2602.50392      50.73460
  39.10052    2481.000    2576.12463      49.80964
  39.11052    2491.000    2549.52754      49.90992
  39.12051    2514.000    2523.02895      50.13980
  39.13052    2455.000    2499.31930      49.54796
  39.14052    2465.000    2476.60219      49.64877
  39.15052    2446.000    2458.19415      49.45705
  39.16051    2469.000    2441.04551      49.68903
  39.17052    2485.000    2428.55946      49.84977
  39.18052    2492.000    2416.88183      49.91993
  39.19052    2471.000    2409.87052      49.70915
  39.20052    2485.000    2403.29342      49.84977
  39.21052    2473.000    2401.48525      49.72927
  39.22052    2521.000    2400.44279      50.20956
  39.23052    2485.000    2404.61537      49.84977
  39.24052    2494.000    2410.20518      49.93996
  39.25052    2482.000    2421.53055      49.81968
  39.26052    2482.000    2434.71786      49.81968
  39.27052    2437.000    2453.51625      49.36598
  39.28052    2533.000    2474.22066      50.32892
  39.29052    2539.000    2498.93100      50.38849
  39.30052    2573.000    2525.24004      50.72475
  39.31052    2538.000    2551.98430      50.37857
  39.32052    2467.000    2579.92899      49.66890
  39.33052    2530.000    2603.43739      50.29911
  39.34052    2554.000    2628.17628      50.53712
  39.35052    2584.000    2644.68104      50.83306
  39.36052    2572.000    2663.61489      50.71489
  39.37052    2607.000    2675.20691      51.05879
  39.38052    2602.000    2691.73015      51.00980
  39.39052    2775.000    2707.53412      52.67826
  39.40052    2803.000    2730.78797      52.94336
  39.41052    2860.000    2761.58596      53.47897
  39.42052    2920.000    2800.36874      54.03703
  39.43052    3031.000    2851.89474      55.05452
  39.44052    3048.000    2908.42071      55.20870
  39.45052    3151.000    2978.02092      56.13377
  39.46053    3270.000    3045.83236      57.18391
  39.47052    3321.000    3122.43519      57.62811
  39.48052    3379.000    3188.48822      58.12917
  39.49052    3347.000    3256.72405      57.85326
  39.50053    3334.000    3308.15643      57.74080
  39.51052    3434.000    3355.00675      58.60034
  39.52052    3496.000    3384.87601      59.12698
  39.53053    3388.000    3404.30435      58.20653
  39.54053    3371.000    3410.68300      58.06031
  39.55053    3314.000    3398.97813      57.56735
  39.56052    3242.000    3378.45752      56.93856
  39.57053    3219.000    3331.79448      56.73624
  39.58053    3182.000    3280.31472      56.40922
  39.59053    3037.000    3202.34940      55.10898
  39.60052    2954.000    3124.80371      54.35071
  39.61053    2906.000    3031.53558      53.90733
  39.62053    2868.000    2943.63330      53.55371
  39.63053    2802.000    2854.95978      52.93392
  39.64053    2738.000    2774.21974      52.32590
  39.65053    2709.000    2702.88733      52.04805
  39.66053    2632.000    2639.83513      51.30302
  39.67053    2670.000    2589.95009      51.67204
  39.68053    2606.000    2547.34976      51.04900
  39.69053    2560.000    2516.99525      50.59644
  39.70053    2631.000    2492.52129      51.29327
  39.71053    2584.000    2476.96920      50.83306
  39.72053    2531.000    2466.25543      50.30904
  39.73053    2592.000    2460.80644      50.91169
  39.74053    2633.000    2460.05057      51.31276
  39.75053    2596.000    2462.15775      50.95095
  39.76053    2575.000    2470.01172      50.74446
  39.77053    2570.000    2480.11033      50.69517
  39.78053    2597.000    2498.11358      50.96077
  39.79053    2626.000    2518.84845      51.24451
  39.80053    2707.000    2550.17852      52.02884
  39.81053    2671.000    2585.07173      51.68172
  39.82053    2689.000    2632.59378      51.85557
  39.83053    2702.000    2684.72471      51.98077
  39.84053    2703.000    2749.11441      51.99038
  39.85053    2780.000    2819.63054      52.72570
  39.86053    2895.000    2897.67893      53.80521
  39.87053    3015.000    2983.79675      54.90902
  39.88053    3064.000    3067.45121      55.35341
  39.89053    3219.000    3160.02877      56.73624
  39.90054    3278.000    3236.49204      57.25382
  39.91053    3370.000    3318.19365      58.05170
  39.92053    3357.000    3371.25032      57.93962
  39.93053    3436.000    3419.64486      58.61740
  39.94054    3489.000    3433.93923      59.06776
  39.95053    3434.000    3430.76638      58.60034
  39.96053    3476.000    3398.84917      58.95761
  39.97054    3346.000    3344.26725      57.84462
  39.98054    3351.000    3275.77924      57.88782
  39.99054    3287.000    3193.07528      57.33237
  40.00053    3164.000    3112.91290      56.24945
  40.01054    3123.000    3033.27340      55.88381
  40.02054    3074.000    2967.04300      55.44366
  40.03054    3057.000    2913.63575      55.29015
  40.04053    3029.000    2877.72813      55.03635
  40.05054    2953.000    2859.84028      54.34151
  40.06054    2950.000    2858.75683      54.31391
  40.07054    2994.000    2873.25572      54.71745
  40.08054    3083.000    2901.07839      55.52477
  40.09054    3034.000    2934.73301      55.08176
  40.10054    3061.000    2977.15496      55.32631
  40.11054    3078.000    3010.93059      55.47973
  40.12054    3135.000    3049.10827      55.99107
  40.13054    3186.000    3065.26154      56.44467
  40.14054    3105.000    3082.99170      55.72253
  40.15054    3064.000    3074.89083      55.35341
  40.16054    3073.000    3068.46180      55.43465
  40.17054    3062.000    3045.18959      55.33534
  40.18054    2932.000    3026.15601      54.14795
  40.19054    2827.000    3004.41086      53.16954
  40.20054    2821.000    2988.40716      53.11309
  40.21054    2841.000    2980.21373      53.30103
  40.22054    2736.000    2974.83692      52.30679
  40.23054    2718.000    2981.59022      52.13444
  40.24054    2811.000    2983.53616      53.01887
  40.25054    2758.000    2996.75568      52.51666
  40.26054    2746.000    2996.16464      52.40229
  40.27054    2837.000    3002.79982      53.26350
  40.28054    2871.000    2991.13424      53.58171
  40.29054    2951.000    2981.73447      54.32310
  40.30054    2891.000    2956.96424      53.76802
  40.31054    2916.000    2930.27647      54.00000
  40.32054    2966.000    2894.78832      54.46099
  40.33054    2963.000    2854.68626      54.43344
  40.34055    2913.000    2812.18180      53.97221
  40.35054    2958.000    2764.84395      54.38750
  40.36054    2856.000    2720.72935      53.44156
  40.37054    2857.000    2674.09504      53.45091
  40.38055    2839.000    2634.58851      53.28227
  40.39054    2744.000    2596.01651      52.38320
  40.40054    2702.000    2566.11049      51.98077
  40.41055    2703.000    2539.51559      51.99038
  40.42055    2698.000    2521.72322      51.94228
  40.43055    2657.000    2508.56860      51.54609
  40.44054    2546.000    2504.25941      50.45790
  40.45055    2649.000    2505.42000      51.46844
  40.46055    2673.000    2516.88028      51.70107
  40.47055    2595.000    2535.01916      50.94114
  40.48055    2672.000    2567.26216      51.69139
  40.49055    2673.000    2608.47878      51.70107
  40.50055    2753.000    2670.13165      52.46904
  40.51055    2796.000    2744.32124      52.87721
  40.52055    2853.000    2846.62861      53.41348
  40.53055    2901.000    2965.38303      53.86093
  40.54055    3142.000    3118.00099      56.05354
  40.55055    3227.000    3289.01670      56.80669
  40.56055    3385.000    3492.59418      58.18075
  40.57055    3647.000    3711.07517      60.39040
  40.58055    3919.000    3948.41176      62.60192
  40.59055    4210.000    4188.34516      64.88451
  40.60055    4622.000    4418.80173      67.98529
  40.61055    4622.000    4630.11784      67.98529
  40.62055    4855.000    4794.44417      69.67783
  40.63055    5177.000    4914.44267      71.95137
  40.64055    5105.000    4957.11666      71.44928
  40.65055    5054.000    4940.87604      71.09149
  40.66055    4917.000    4845.95520      70.12132
  40.67055    4761.000    4700.88702      69.00000
  40.68055    4626.000    4508.50580      68.01470
  40.69055    4429.000    4294.15760      66.55074
  40.70055    4336.000    4072.39164      65.84831
  40.71055    4075.000    3858.92619      63.83572
  40.72055    3986.000    3663.66151      63.13478
  40.73055    3694.000    3495.71774      60.77829
  40.74055    3606.000    3353.25880      60.04998
  40.75055    3441.000    3242.60957      58.66004
  40.76055    3308.000    3152.82849      57.51521
  40.77055    3237.000    3089.33123      56.89464
  40.78056    3195.000    3039.00516      56.52433
  40.79055    3099.000    3007.49938      55.66866
  40.80055    2950.000    2984.58261      54.31391
  40.81055    2925.000    2974.89938      54.08326
  40.82056    3013.000    2972.48262      54.89080
  40.83055    3008.000    2979.00928      54.84524
  40.84055    3094.000    2992.01543      55.62373
  40.85056    2945.000    3009.27979      54.26785
  40.86056    2953.000    3030.76996      54.34151
  40.87056    3021.000    3050.57821      54.96362
  40.88055    2854.000    3070.78514      53.42284
  40.89056    2820.000    3083.30522      53.10367
  40.90056    2841.000    3092.22489      53.30103
  40.91056    2828.000    3089.75508      53.17894
  40.92056    2878.000    3081.68372      53.64699
  40.93056    2745.000    3062.80863      52.39275
  40.94056    2830.000    3040.00277      53.19774
  40.95056    2835.000    3011.37353      53.24472
  40.96056    2731.000    2983.50557      52.25897
  40.97056    2779.000    2957.82816      52.71622
  40.98056    2733.000    2937.78205      52.27810
  40.99056    2651.000    2928.11173      51.48786
  41.00056    2744.000    2925.85584      52.38320
  41.01056    2888.000    2940.45063      53.74012
  41.02056    2848.000    2959.79290      53.36666
  41.03056    2817.000    3001.18019      53.07542
  41.04056    2911.000    3042.57881      53.95368
  41.05056    3094.000    3112.38240      55.62373
  41.06056    3286.000    3180.62701      57.32365
  41.07056    3274.000    3287.95573      57.21888
  41.08056    3573.000    3398.09235      59.77457
  41.09056    3586.000    3561.76092      59.88322
  41.10056    3919.000    3735.76648      62.60192
  41.11056    4177.000    3972.81930      64.62971
  41.12056    4523.000    4227.06523      67.25325
  41.13056    4909.000    4533.67106      70.06425
  41.14056    5319.000    4860.92970      72.93147
  41.15056    5491.000    5195.58239      74.10128
  41.16056    5833.000    5547.93401      76.37408
  41.17056    6084.000    5827.22788      78.00000
  41.18056    6196.000    6113.40406      78.71468
  41.19056    6274.000    6238.82594      79.20859
  41.20056    6407.000    6354.20187      80.04373
  41.21056    6327.000    6273.67726      79.54243
  41.22057    6278.000    6161.98806      79.23383
  41.23056    5961.000    5911.18317      77.20752
  41.24056    5595.000    5618.24381      74.79974
  41.25056    5378.000    5278.96891      73.33485
  41.26057    4906.000    4909.61695      70.04284
  41.27057    4708.000    4564.22877      68.61487
  41.28056    4298.000    4213.25293      65.55914
  41.29057    3989.000    3917.21932      63.15853
  41.30057    3658.000    3634.03215      60.48140
  41.31057    3425.000    3410.45798      58.52350
  41.32056    3334.000    3207.65311      57.74080
  41.33057    3152.000    3052.69845      56.14267
  41.34057    3001.000    2918.97806      54.78138
  41.35057    2845.000    2817.86863      53.33854
  41.36057    2848.000    2734.59066      53.36666
  41.37057    2649.000    2670.67850      51.46844
  41.38057    2641.000    2620.24610      51.39066
  41.39057    2603.000    2580.68363      51.01960
  41.40057    2598.000    2550.71291      50.97058
  41.41057    2526.000    2527.26556      50.25933
  41.42057    2493.000    2510.57042      49.92995
  41.43057    2598.000    2498.86718      50.97058
  41.44057    2482.000    2492.18333      49.81968
  41.45057    2581.000    2490.67468      50.80354
  41.46057    2532.000    2493.25705      50.31898
  41.47057    2529.000    2502.11749      50.28917
  41.48057    2565.000    2514.58430      50.64583
  41.49057    2546.000    2534.55351      50.45790
  41.50057    2409.000    2557.87787      49.08157
  41.51057    2337.000    2588.96188      48.34253
  41.52057    2431.000    2623.50137      49.30517
  41.53057    2519.000    2663.66457      50.18964
  41.54057    2477.000    2708.15124      49.76947
  41.55057    2533.000    2752.96066      50.32892
  41.56057    2513.000    2804.42536      50.12983
  41.57057    2549.000    2848.19616      50.48762
  41.58057    2607.000    2903.21405      51.05879
  41.59057    2643.000    2942.73027      51.41011
  41.60057    2701.000    3000.29718      51.97115
  41.61057    2797.000    3040.09189      52.88667
  41.62057    2895.000    3104.79813      53.80521
  41.63057    3043.000    3157.39275      55.16339
  41.64057    3114.000    3237.15268      55.80322
  41.65057    3354.000    3313.92794      57.91373
  41.66058    3342.000    3409.67878      57.81004
  41.67057    3617.000    3509.99795      60.14150
  41.68057    3829.000    3605.99594      61.87892
  41.69057    3945.000    3712.35972      62.80923
  41.70058    4073.000    3777.68716      63.82005
  41.71058    4227.000    3857.58607      65.01538
  41.72057    4115.000    3859.86042      64.14826
  41.73058    4143.000    3878.52245      64.36613
  41.74058    4023.000    3808.50445      63.42712
  41.75058    4174.000    3749.91123      64.60650
  41.76057    3953.000    3632.97663      62.87289
  41.77058    3840.000    3518.61766      61.96774
  41.78058    3547.000    3388.79674      59.55669
  41.79058    3383.000    3256.95626      58.16356
  41.80058    3311.000    3138.28561      57.54129
  41.81058    3126.000    3017.35562      55.91064
  41.82058    3023.000    2920.66193      54.98182
  41.83058    2827.000    2823.86248      53.16954
  41.84058    2729.000    2751.11333      52.23983
  41.85058    2665.000    2680.91362      51.62364
  41.86058    2606.000    2629.45380      51.04900
  41.87058    2485.000    2582.43282      49.84977
  41.88058    2481.000    2547.60897      49.80964
  41.89058    2534.000    2518.02547      50.33885
  41.90058    2554.000    2495.40229      50.53712
  41.91058    2573.000    2478.06696      50.72475
  41.92058    2412.000    2464.82198      49.11211
  41.93058    2484.000    2456.51892      49.83974
  41.94058    2471.000    2451.29772      49.70915
  41.95058    2399.000    2450.34315      48.97959
  41.96058    2419.000    2452.32078      49.18333
  41.97058    2414.000    2457.29508      49.13247
  41.98058    2429.000    2465.18379      49.28488
  41.99058    2430.000    2473.90469      49.29502
  42.00058    2462.000    2485.23724      49.61854
  42.01058    2431.000    2494.52726      49.30517
  42.02058    2274.000    2505.69182      47.68647
  42.03058    2351.000    2511.97607      48.48711
  42.04058    2403.000    2519.13038      49.02040
  42.05058    2430.000    2519.58600      49.29502
  42.06059    2416.000    2519.96669      49.15282
  42.07058    2477.000    2513.76353      49.76947
  42.08058    2360.000    2506.97068      48.57983
  42.09058    2406.000    2496.80801      49.05099
  42.10059    2450.000    2486.56563      49.49747
  42.11058    2515.000    2478.49075      50.14978
  42.12058    2473.000    2471.43725      49.72927
  42.13058    2518.000    2470.51491      50.17968
  42.14059    2590.000    2469.43323      50.89204
  42.15059    2528.000    2474.43153      50.27922
  42.16058    2606.000    2475.12379      51.04900
  42.17059    2645.000    2479.05478      51.42956
  42.18059    2604.000    2475.84478      51.02940
  42.19059    2596.000    2472.69407      50.95095
  42.20058    2543.000    2463.89113      50.42817
  42.21059    2521.000    2453.25291      50.20956
  42.22059    2549.000    2440.82827      50.48762
  42.23059    2429.000    2426.60373      49.28488
  42.24059    2480.000    2413.92844      49.79960
  42.25059    2516.000    2401.03606      50.15975
  42.26059    2387.000    2391.70021      48.85693
  42.27059    2381.000    2384.28971      48.79549
  42.28059    2371.000    2381.35984      48.69292
  42.29059    2419.000    2382.05650      49.18333
  42.30059    2392.000    2387.42699      48.90808
  42.31059    2363.000    2397.15587      48.61070
  42.32059    2424.000    2411.10411      49.23413
  42.33059    2313.000    2429.08810      48.09366
  42.34059    2401.000    2449.93992      49.00000
  42.35059    2425.000    2473.69190      49.24429
  42.36059    2504.000    2497.63887      50.03998
  42.37059    2423.000    2522.90880      49.22398
  42.38059    2342.000    2544.47420      48.39421
  42.39059    2496.000    2565.60253      49.95998
  42.40059    2462.000    2579.19134      49.61854
  42.41059    2446.000    2590.74507      49.45705
  42.42059    2452.000    2593.36886      49.51767
  42.43059    2473.000    2592.78580      49.72927
  42.44059    2483.000    2585.19586      49.82971
  42.45059    2511.000    2574.47941      50.10988
  42.46059    2336.000    2560.05022      48.33218
  42.47059    2437.000    2544.20805      49.36598
  42.48059    2499.000    2526.96513      49.99000
  42.49059    2431.000    2510.48530      49.30517
  42.50060    2561.000    2493.37087      50.60632
  42.51059    2564.000    2479.54317      50.63596
  42.52059    2399.000    2464.19696      48.97959
  42.53059    2427.000    2454.26659      49.26460
  42.54060    2443.000    2441.14633      49.42672
  42.55059    2490.000    2434.44783      49.89990
  42.56059    2454.000    2423.95594      49.53786
  42.57059    2437.000    2419.09233      49.36598
  42.58060    2471.000    2412.15573      49.70915
  42.59060    2435.000    2408.62664      49.34572
  42.60059    2487.000    2406.00481      49.86983
  42.61060    2530.000    2403.67433      50.29911
  42.62060    2483.000    2404.83096      49.82971
  42.63060    2461.000    2402.71352      49.60847
  42.64059    2430.000    2405.84081      49.29502
  42.65060    2506.000    2402.89038      50.05996
  42.66060    2410.000    2405.25406      49.09175
  42.67060    2558.000    2401.06030      50.57668
  42.68060    2475.000    2400.15066      49.74937
  42.69060    2380.000    2394.54451      48.78524
  42.70060    2421.000    2390.03555      49.20366
  42.71060    2386.000    2383.41955      48.84670
  42.72060    2397.000    2377.38348      48.95917
  42.73060    2364.000    2370.83451      48.62098
  42.74060    2439.000    2365.74539      49.38623
  42.75060    2466.000    2360.31467      49.65884
  42.76060    2437.000    2357.51606      49.36598
  42.77060    2365.000    2353.74285      48.63126
  42.78060    2317.000    2353.38234      48.13522
  42.79060    2335.000    2351.42079      48.32184
  42.80060    2413.000    2353.08304      49.12230
  42.81060    2340.000    2353.12645      48.37355
  42.82060    2356.000    2356.76284      48.53864
  42.83060    2392.000    2359.35740      48.90808
  42.84060    2424.000    2366.28713      49.23413
  42.85060    2384.000    2373.00529      48.82622
  42.86060    2401.000    2386.04728      49.00000
  42.87060    2441.000    2399.87793      49.40648
  42.88060    2457.000    2423.42748      49.56813
  42.89060    2472.000    2449.08927      49.71921
  42.90060    2575.000    2489.01941      50.74446
  42.91060    2641.000    2532.84580      51.39066
  42.92060    2700.000    2595.57122      51.96152
  42.93060    2708.000    2664.14556      52.03845
  42.94061    2860.000    2754.31813      53.47897
  42.95060    2961.000    2851.52382      54.41507
  42.96060    3119.000    2968.11335      55.84801
  42.97060    3398.000    3091.29491      58.29237
  42.98061    3390.000    3224.36637      58.22371
  42.99060    3581.000    3359.47369      59.84145
  43.00060    3752.000    3486.98022      61.25357
  43.01060    3849.000    3608.18759      62.04031
  43.02061    4022.000    3699.88200      63.41924
  43.03061    4009.000    3774.72429      63.31666
  43.04060    4138.000    3803.65020      64.32729
  43.05061    4144.000    3810.35286      64.37390
  43.06061    4036.000    3772.59810      63.52952
  43.07061    4053.000    3717.01195      63.66317
  43.08060    3834.000    3636.01042      61.91930
  43.09061    3768.000    3547.70151      61.38403
  43.10061    3623.000    3454.69309      60.19136
  43.11061    3550.000    3363.77471      59.58188
  43.12061    3365.000    3278.03409      58.00863
  43.13061    3223.000    3198.51129      56.77147
  43.14061    3075.000    3124.15670      55.45269
  43.15061    3033.000    3056.19029      55.07268
  43.16061    2885.000    2990.66054      53.71219
  43.17061    2851.000    2930.37042      53.39476
  43.18061    2782.000    2872.22659      52.74467
  43.19061    2792.000    2818.29577      52.83938
  43.20061    2633.000    2768.71958      51.31276
  43.21061    2575.000    2723.05203      50.74446
  43.22061    2522.000    2684.93421      50.21952
  43.23061    2501.000    2651.21292      50.01000
  43.24061    2543.000    2628.28090      50.42817
  43.25061    2532.000    2610.78025      50.31898
  43.26061    2519.000    2606.24398      50.18964
  43.27061    2500.000    2607.92987      50.00000
  43.28061    2579.000    2622.70175      50.78386
  43.29061    2550.000    2643.48273      50.49752
  43.30061    2661.000    2674.93466      51.58488
  43.31061    2610.000    2710.49928      51.08816
  43.32061    2658.000    2751.73128      51.55579
  43.33061    2631.000    2793.11944      51.29327
  43.34061    2797.000    2833.10008      52.88667
  43.35061    2708.000    2867.72722      52.03845
  43.36061    2767.000    2893.85700      52.60228
  43.37061    2821.000    2909.75587      53.11309
  43.38062    2740.000    2913.21210      52.34501
  43.39061    2656.000    2905.07904      51.53639
  43.40061    2741.000    2885.82692      52.35456
  43.41061    2706.000    2857.93023      52.01923
  43.42062    2614.000    2823.88651      51.12729
  43.43061    2656.000    2786.74188      51.53639
  43.44061    2566.000    2748.55378      50.65570
  43.45061    2624.000    2713.11269      51.22499
  43.46062    2463.000    2679.74815      49.62862
  43.47062    2565.000    2653.66742      50.64583
  43.48061    2458.000    2630.57862      49.57822
  43.49062    2525.000    2616.79442      50.24938
  43.50062    2473.000    2605.47511      49.72927
  43.51062    2519.000    2603.44045      50.18964
  43.52061    2438.000    2603.30715      49.37611
  43.53062    2431.000    2610.91204      49.30517
  43.54062    2511.000    2620.34464      50.10988
  43.55062    2445.000    2634.74486      49.44694
  43.56062    2408.000    2650.41482      49.07137
  43.57062    2468.000    2667.54097      49.67897
  43.58062    2484.000    2683.98914      49.83974
  43.59062    2510.000    2698.95004      50.09990
  43.60062    2552.000    2710.36904      50.51733
  43.61062    2581.000    2719.79289      50.80354
  43.62062    2505.000    2723.47844      50.04998
  43.63062    2497.000    2727.52279      49.96999
  43.64062    2523.000    2725.92509      50.22947
  43.65062    2556.000    2727.38889      50.55690
  43.66062    2556.000    2725.52310      50.55690
  43.67062    2599.000    2726.92300      50.98039
  43.68062    2657.000    2727.54578      51.54609
  43.69062    2685.000    2727.81707      51.81699
  43.70062    2686.000    2728.58409      51.82663
  43.71062    2692.000    2722.74340      51.88448
  43.72062    2658.000    2717.44100      51.55579
  43.73062    2702.000    2700.20640      51.98077
  43.74062    2726.000    2683.39123      52.21111
  43.75062    2676.000    2654.64189      51.73007
  43.76062    2723.000    2626.98358      52.18237
  43.77062    2590.000    2593.22716      50.89204
  43.78062    2712.000    2561.81642      52.07687
  43.79062    2594.000    2531.20702      50.93133
  43.80062    2431.000    2503.97607      49.30517
  43.81062    2481.000    2481.66056      49.80964
  43.82063    2501.000    2463.09400      50.01000
  43.83062    2447.000    2450.55673      49.46716
  43.84062    2384.000    2441.38666      48.82622
  43.85062    2449.000    2437.27851      49.48737
  43.86063    2389.000    2435.44607      48.87740
  43.87062    2368.000    2436.79080      48.66210
  43.88062    2350.000    2438.92939      48.47680
  43.89062    2328.000    2442.57534      48.24935
  43.90063    2379.000    2445.92904      48.77499
  43.91063    2384.000    2450.57067      48.82622
  43.92062    2462.000    2455.15934      49.61854
  43.93063    2492.000    2462.81218      49.91993
  43.94063    2511.000    2472.22853      50.10988
  43.95063    2457.000    2487.52272      49.56813
  43.96062    2560.000    2507.08918      50.59644
  43.97063    2565.000    2534.91522      50.64583
  43.98063    2643.000    2569.16656      51.41011
  43.99063    2722.000    2612.05254      52.17279
  44.00063    2939.000    2662.44438      54.21254
  44.01063    2827.000    2718.70151      53.16954
  44.02063    2902.000    2781.87747      53.87021
  44.03063    2939.000    2844.23703      54.21254
  44.04063    3024.000    2910.85526      54.99091
  44.05063    3224.000    2966.85543      56.78028
  44.06063    3226.000    3022.39637      56.79789
  44.07063    3228.000    3058.08404      56.81549
  44.08063    3404.000    3087.49625      58.34380
  44.09063    3278.000    3094.42317      57.25382
  44.10063    3268.000    3090.09288      57.16642
  44.11063    3291.000    3069.59232      57.36724
  44.12063    3089.000    3035.25801      55.57877
  44.13063    3078.000    2994.73625      55.47973
  44.14063    2976.000    2940.48723      54.55273
  44.15063    2965.000    2888.10164      54.45181
  44.16063    2790.000    2824.99827      52.82045
  44.17063    2813.000    2768.81097      53.03772
  44.18063    2795.000    2707.54435      52.86776
  44.19063    2660.000    2655.94035      51.57518
  44.20063    2682.000    2605.19082      51.78803
  44.21063    2636.000    2565.00529      51.34199
  44.22063    2557.000    2529.58065      50.56679
  44.23063    2603.000    2504.33363      51.01960
  44.24063    2459.000    2485.29495      49.58831
  44.25063    2556.000    2475.43338      50.55690
  44.26064    2412.000    2471.43659      49.11211
  44.27063    2470.000    2475.18526      49.69910
  44.28063    2499.000    2483.43716      49.99000
  44.29063    2454.000    2497.23725      49.53786
  44.30064    2396.000    2513.77163      48.94895
  44.31063    2418.000    2532.34826      49.17316
  44.32063    2478.000    2551.76286      49.77951
  44.33064    2398.000    2568.65601      48.96938
  44.34064    2422.000    2584.49222      49.21382
  44.35064    2379.000    2593.38336      48.77499
  44.36063    2476.000    2600.33525      49.75942
  44.37064    2499.000    2598.40212      49.99000
  44.38064    2437.000    2595.50252      49.36598
  44.39064    2390.000    2585.77821      48.88763
  44.40063    2442.000    2577.87353      49.41660
  44.41064    2414.000    2567.85229      49.13247
  44.42064    2425.000    2563.09926      49.24429
  44.43064    2506.000    2560.74156      50.05996
  44.44064    2532.000    2566.15846      50.31898
  44.45064    2508.000    2576.44702      50.07993
  44.46064    2579.000    2594.73946      50.78386
  44.47064    2536.000    2618.13148      50.35872
  44.48064    2563.000    2646.39777      50.62608
  44.49064    2639.000    2678.29782      51.37119
  44.50064    2655.000    2708.23982      51.52669
  44.51064    2674.000    2739.38439      51.71073
  44.52064    2694.000    2759.56020      51.90376
  44.53064    2799.000    2778.41927      52.90558
  44.54064    2734.000    2779.14921      52.28767
  44.55064    2719.000    2776.91712      52.14403
  44.56064    2747.000    2756.12600      52.41183
  44.57064    2705.000    2732.31887      52.00961
  44.58064    2749.000    2697.07239      52.43090
  44.59064    2712.000    2660.16229      52.07687
  44.60064    2705.000    2621.72065      52.00961
  44.61064    2675.000    2583.19246      51.72040
  44.62064    2603.000    2550.93954      51.01960
  44.63064    2698.000    2519.56650      51.94228
  44.64064    2572.000    2498.63534      50.71489
  44.65064    2566.000    2478.97325      50.65570
  44.66064    2631.000    2470.73454      51.29327
  44.67064    2543.000    2463.86734      50.42817
  44.68064    2590.000    2467.26875      50.89204
  44.69064    2583.000    2472.08160      50.82322
  44.70065    2625.000    2484.92397      51.23475
  44.71064    2601.000    2499.15484      51.00000
  44.72064    2604.000    2518.56522      51.02940
  44.73064    2625.000    2539.29200      51.23475
  44.74065    2659.000    2561.63671      51.56549
  44.75064    2632.000    2585.19730      51.30302
  44.76064    2616.000    2606.19950      51.14685
  44.77065    2619.000    2629.01020      51.17617
  44.78065    2544.000    2645.86622      50.43808
  44.79065    2597.000    2666.17263      50.96077
  44.80064    2706.000    2680.09406      52.01923
  44.81065    2783.000    2700.58196      52.75415
  44.82065    2675.000    2717.61733      51.72040
  44.83065    2749.000    2745.51168      52.43090
  44.84064    2868.000    2773.76020      53.55371
  44.85065    2965.000    2817.41324      54.45181
  44.86065    3074.000    2863.57936      55.44366
  44.87065    3166.000    2927.03459      56.26722
  44.88065    3235.000    2993.12017      56.87706
  44.89065    3434.000    3073.19917      58.60034
  44.90065    3578.000    3155.24244      59.81638
  44.91065    3614.000    3241.49861      60.11655
  44.92065    3794.000    3330.40632      61.59546
  44.93065    3779.000    3408.22778      61.47357
  44.94065    3845.000    3491.88119      62.00806
  44.95065    3935.000    3546.36353      62.72958
  44.96065    3934.000    3611.23793      62.72161
  44.97065    3899.000    3632.02249      62.44197
  44.98065    3903.000    3666.78857      62.47400
  44.99065    3882.000    3656.05317      62.30570
  45.00065    3854.000    3659.46085      62.08059
  45.01065    3760.000    3633.08646      61.31884
  45.02065    3723.000    3615.46021      61.01639
  45.03065    3637.000    3589.22686      60.30754
  45.04065    3631.000    3559.54729      60.25778
  45.05065    3527.000    3535.29599      59.38855
  45.06065    3561.000    3490.33717      59.67411
  45.07065    3476.000    3455.29617      58.95761
  45.08065    3380.000    3384.43513      58.13777
  45.09065    3241.000    3322.83975      56.92978
  45.10065    3235.000    3223.62764      56.87706
  45.11065    3075.000    3133.86011      55.45269
  45.12065    3042.000    3021.41940      55.15433
  45.13065    2994.000    2921.77639      54.71745
  45.14066    3020.000    2819.86787      54.95452
  45.15065    2900.000    2733.90669      53.85165
  45.16065    2782.000    2659.85230      52.74467
  45.17065    2710.000    2600.69287      52.05766
  45.18066    2611.000    2559.08567      51.09794
  45.19065    2658.000    2528.71990      51.55579
  45.20065    2634.000    2515.50490      51.32251
  45.21066    2585.000    2509.15868      50.84290
  45.22066    2522.000    2516.24060      50.21952
  45.23066    2491.000    2526.07142      49.90992
  45.24065    2445.000    2544.24740      49.44694
  45.25066    2377.000    2561.40598      48.75449
  45.26066    2504.000    2582.35912      50.03998
  45.27066    2418.000    2599.24029      49.17316
  45.28065    2444.000    2617.17717      49.43683
  45.29066    2403.000    2629.75794      49.02040
  45.30066    2458.000    2642.29173      49.57822
  45.31066    2379.000    2649.97382      48.77499
  45.32066    2346.000    2656.42908      48.43552
  45.33066    2352.000    2659.08263      48.49743
  45.34066    2383.000    2658.04157      48.81598
  45.35066    2444.000    2653.98365      49.43683
  45.36066    2424.000    2643.59055      49.23413
  45.37066    2443.000    2631.38042      49.42672
  45.38066    2440.000    2612.65139      49.39635
  45.39066    2432.000    2593.94238      49.31531
  45.40066    2355.000    2571.81746      48.52834
  45.41066    2364.000    2551.02863      48.62098
  45.42066    2382.000    2530.78301      48.80574
  45.43066    2464.000    2512.04589      49.63869
  45.44066    2404.000    2496.66177      49.03060
  45.45066    2391.000    2482.35524      48.89785
  45.46066    2332.000    2473.26992      48.29079
  45.47066    2385.000    2465.15800      48.83646
  45.48066    2525.000    2463.93548      50.24938
  45.49066    2375.000    2464.39546      48.73397
  45.50066    2397.000    2473.30021      48.95917
  45.51066    2435.000    2485.04493      49.34572
  45.52066    2450.000    2506.22103      49.49747
  45.53066    2496.000    2531.25520      49.95998
  45.54066    2527.000    2565.41728      50.26928
  45.55066    2495.000    2604.01528      49.94997
  45.56066    2626.000    2649.41095      51.24451
  45.57066    2633.000    2698.85027      51.31276
  45.58067    2526.000    2750.42123      50.25933
  45.59066    2697.000    2804.52071      51.93265
  45.60066    2668.000    2853.92587      51.65269
  45.61066    2861.000    2903.65246      53.48832
  45.62067    2780.000    2940.78570      52.72570
  45.63066    2837.000    2975.29337      53.26350
  45.64066    2776.000    2990.65610      52.68776
  45.65067    2958.000    3000.94518      54.38750
  45.66067    2936.000    2990.97276      54.18487
  45.67067    2998.000    2976.05088      54.75399
  45.68066    2867.000    2946.87164      53.54438
  45.69067    2899.000    2917.28992      53.84236
  45.70067    2883.000    2882.06628      53.69357
  45.71067    2823.000    2855.44337      53.13191
  45.72066    2875.000    2830.12990      53.61902
  45.73067    2899.000    2826.16210      53.84236
  45.74067    2941.000    2828.39467      54.23099
  45.75067    2969.000    2867.79544      54.48853
  45.76067    3249.000    2916.29508      57.00000
  45.77067    3150.000    3018.24471      56.12486
  45.78067    3255.000    3129.73699      57.05260
  45.79067    3413.000    3304.71437      58.42089
  45.80067    3874.000    3487.17614      62.24147
  45.81067    4040.000    3728.97485      63.56100
  45.82067    4318.000    3976.60889      65.71149
  45.83067    4639.000    4257.68694      68.11021
  45.84067    4997.000    4544.32179      70.68946
  45.85067    5221.000    4814.45330      72.25649
  45.86067    5398.000    5088.53210      73.47108
  45.87067    5622.000    5278.18556      74.98000
  45.88067    5770.000    5466.94680      75.96051
  45.89067    5849.000    5510.58954      76.47875
  45.90067    5717.000    5546.79176      75.61085
  45.91067    5611.000    5425.71113      74.90660
  45.92067    5394.000    5293.17547      73.44386
  45.93067    5227.000    5053.54992      72.29800
  45.94067    4969.000    4804.48220      70.49113
  45.95067    4611.000    4522.73466      67.90435
  45.96067    4357.000    4238.29886      66.00758
  45.97067    4103.000    3978.72594      64.05466
  45.98067    3749.000    3723.82248      61.22908
  45.99067    3561.000    3523.18512      59.67411
  46.00067    3266.000    3332.61598      57.14893
  46.01067    3051.000    3202.54651      55.23586
  46.02068    2931.000    3085.11120      54.13871
  46.03067    2824.000    3019.31043      53.14132
  46.04067    2794.000    2965.96125      52.85830
  46.05067    2770.000    2946.83773      52.63079
  46.06068    2629.000    2937.37141      51.27378
  46.07067    2698.000    2942.44226      51.94228
  46.08067    2572.000    2952.07633      50.71489
  46.09068    2709.000    2958.55402      52.04805
  46.10068    2744.000    2963.35201      52.38320
  46.11068    2751.000    2954.58708      52.44997
  46.12067    2826.000    2939.04629      53.16014
  46.13068    2835.000    2912.41489      53.24472
  46.14068    2816.000    2878.64364      53.06599
  46.15068    2861.000    2848.04571      53.48832
  46.16068    2980.000    2816.43071      54.58937
  46.17068    2987.000    2801.78955      54.65345
  46.18068    3005.000    2795.05568      54.81788
  46.19068    2915.000    2809.11579      53.99074
  46.20068    2998.000    2836.83844      54.75399
  46.21068    3095.000    2880.33601      55.63272
  46.22068    3153.000    2936.36158      56.15158
  46.23068    3188.000    2999.18277      56.46237
  46.24068    3212.000    3065.44815      56.67450
  46.25068    3244.000    3129.07935      56.95612
  46.26068    3272.000    3180.79715      57.20140
  46.27068    3149.000    3223.18652      56.11595
  46.28068    3172.000    3238.36073      56.32051
  46.29068    3262.000    3243.30357      57.11392
  46.30068    3268.000    3216.19970      57.16642
  46.31068    3074.000    3183.48622      55.44366
  46.32068    3011.000    3129.24947      54.87258
  46.33068    3044.000    3075.46586      55.17245
  46.34068    3093.000    3017.94847      55.61474
  46.35068    2962.000    2964.94167      54.42426
  46.36068    2839.000    2922.52336      53.28227
  46.37068    2820.000    2885.79262      53.10367
  46.38068    2740.000    2866.40909      52.34501
  46.39068    2702.000    2851.26719      51.98077
  46.40068    2851.000    2853.16254      53.39476
  46.41068    2828.000    2856.00461      53.17894
  46.42068    2878.000    2870.56645      53.64699
  46.43068    2916.000    2882.19554      54.00000
  46.44068    2953.000    2897.14752      54.34151
  46.45068    2936.000    2906.11446      54.18487
  46.46069    2954.000    2908.54518      54.35071
  46.47068    2898.000    2903.78082      53.83307
  46.48068    2940.000    2884.27902      54.22176
  46.49068    2990.000    2858.80760      54.68089
  46.50069    2933.000    2816.57755      54.15718
  46.51068    2856.000    2771.57827      53.44156
  46.52068    2784.000    2715.60730      52.76362
  46.53069    2777.000    2659.82410      52.69725
  46.54069    2777.000    2602.30185      52.69725
  46.55069    2722.000    2546.76708      52.17279
  46.56068    2638.000    2496.71998      51.36146
  46.57069    2495.000    2448.97483      49.94997
  46.58069    2512.000    2410.29807      50.11986
  46.59069    2537.000    2373.63637      50.36864
  46.60069    2446.000    2346.51716      49.45705
  46.61069    2474.000    2320.71686      49.73932
  46.62069    2478.000    2303.08796      49.77951
  46.63069    2443.000    2286.13609      49.42672
  46.64069    2445.000    2275.25698      49.44694
  46.65069    2417.000    2264.72121      49.16299
  46.66069    2370.000    2258.29274      48.68264
  46.67069    2425.000    2252.33519      49.24429
  46.68069    2448.000    2248.96014      49.47727
  46.69069    2420.000    2246.53136      49.19350
  46.70069    2453.000    2245.89321      49.52777
  46.71069    2351.000    2246.88647      48.48711
  46.72069    2379.000    2249.47941      48.77499
  46.73069    2385.000    2254.69764      48.83646
  46.74069    2318.000    2261.75036      48.14561
  46.75069    2409.000    2272.79491      49.08157
  46.76069    2343.000    2286.12283      48.40454
  46.77069    2397.000    2305.13740      48.95917
  46.78069    2355.000    2326.82445      48.52834
  46.79069    2362.000    2355.89077      48.60041
  46.80069    2408.000    2387.59904      49.07137
  46.81069    2460.000    2427.72805      49.59839
  46.82069    2383.000    2469.69000      48.81598
  46.83069    2463.000    2519.51304      49.62862
  46.84069    2503.000    2569.53442      50.02999
  46.85069    2563.000    2624.03296      50.62608
  46.86069    2483.000    2676.25577      49.82971
  46.87069    2525.000    2727.15509      50.24938
  46.88069    2572.000    2772.89589      50.71489
  46.89069    2545.000    2810.50695      50.44799
  46.90070    2626.000    2841.27492      51.24451
  46.91069    2522.000    2858.64956      50.21952
  46.92069    2727.000    2869.84691      52.22068
  46.93069    2758.000    2867.14906      52.51666
  46.94070    2816.000    2860.96054      53.06599
  46.95070    2843.000    2844.80644      53.31979
  46.96069    2860.000    2829.06458      53.47897
  46.97070    2945.000    2807.48672      54.26785
  46.98070    2971.000    2789.84710      54.50688
  46.99070    2886.000    2768.63891      53.72150
  47.00069    2902.000    2753.07354      53.87021
  47.01070    2935.000    2735.66918      54.17564
  47.02070    2918.000    2723.60275      54.01851
  47.03070    2931.000    2712.11032      54.13871
  47.04070    2791.000    2704.45074      52.82992
  47.05070    2746.000    2698.86824      52.40229
  47.06070    2744.000    2695.25958      52.38320
  47.07070    2601.000    2693.09005      51.00000
  47.08070    2638.000    2691.12904      51.36146
  47.09070    2504.000    2688.71995      50.03998
  47.10070    2587.000    2685.00641      50.86256
  47.11070    2520.000    2678.96772      50.19960
  47.12070    2502.000    2670.82865      50.02000
  47.13070    2474.000    2659.96833      49.73932
  47.14070    2526.000    2646.72219      50.25933
  47.15070    2541.000    2632.94579      50.40834
  47.16070    2419.000    2616.56581      49.18333
  47.17070    2545.000    2601.70214      50.44799
  47.18070    2480.000    2584.51474      49.79960
  47.19070    2430.000    2567.35597      49.29502
  47.20070    2545.000    2548.29219      50.44799
  47.21070    2533.000    2525.97305      50.32892
  47.22070    2472.000    2501.18627      49.71921
  47.23070    2522.000    2471.58046      50.21952
  47.24070    2477.000    2438.33583      49.76947
  47.25070    2530.000    2401.66884      50.29911
  47.26070    2502.000    2361.41571      50.02000
  47.27070    2504.000    2320.55221      50.03998
  47.28070    2449.000    2278.74291      49.48737
  47.29070    2573.000    2239.32520      50.72475
  47.30070    2453.000    2202.51089      49.52777
  47.31070    2502.000    2170.93837      50.02000
  47.32070    2421.000    2145.25550      49.20366
  47.33070    2431.000    2126.39472      49.30517
  47.34071    2402.000    2116.29094      49.01020
  47.35070    2345.000    2112.18600      48.42520
  47.36070    2417.000    2118.47196      49.16299
  47.37070    2395.000    2128.18997      48.93874
  47.38071    2328.000    2147.32189      48.24935
  47.39071    2324.000    2167.65425      48.20788
  47.40070    2287.000    2193.87929      47.82259
  47.41071    2313.000    2220.53522      48.09366
  47.42071    2263.000    2248.23408      47.57100
  47.43071    2228.000    2276.64578      47.20169
  47.44070    2288.000    2300.72586      47.83305
  47.45071    2233.000    2326.31056      47.25463
  47.46071    2184.000    2343.17397      46.73328
  47.47071    2185.000    2361.51556      46.74398
  47.48071    2250.000    2370.46029      47.43417
  47.49071    2225.000    2380.41459      47.16991
  47.50071    2228.000    2383.76090      47.20169
  47.51071    2221.000    2388.76677      47.12749
  47.52071    2263.000    2390.88147      47.57100
  47.53071    2276.000    2396.84068      47.70744
  47.54071    2309.000    2402.70643      48.05205
  47.55071    2330.000    2415.06596      48.27007
  47.56071    2367.000    2428.02064      48.65182
  47.57071    2384.000    2448.87523      48.82622
  47.58071    2368.000    2469.58154      48.66210
  47.59071    2408.000    2496.77796      49.07137
  47.60071    2417.000    2522.70503      49.16299
  47.61071    2454.000    2551.02542      49.53786
  47.62071    2528.000    2577.34285      50.27922
  47.63071    2647.000    2600.09306      51.44900
  47.64071    2626.000    2620.54081      51.24451
  47.65071    2656.000    2631.33922      51.53639
  47.66071    2670.000    2639.39995      51.67204
  47.67071    2703.000    2633.99420      51.99038
  47.68071    2704.000    2625.61767      52.00000
  47.69071    2678.000    2604.79577      51.74940
  47.70071    2514.000    2582.05731      50.13980
  47.71071    2629.000    2552.65579      51.27378
  47.72071    2583.000    2523.55681      50.82322
  47.73071    2519.000    2494.53475      50.18964
  47.74072    2486.000    2468.02436      49.85980
  47.75071    2519.000    2446.00268      50.18964
  47.76071    2478.000    2427.89300      49.77951
  47.77071    2402.000    2415.51429      49.01020
  47.78072    2363.000    2407.37635      48.61070
  47.79071    2411.000    2403.97523      49.10193
  47.80071    2413.000    2404.10203      49.12230
  47.81071    2491.000    2406.74366      49.90992
  47.82072    2376.000    2411.61870      48.74423
  47.83072    2426.000    2416.19884      49.25444
  47.84071    2432.000    2421.75041      49.31531
  47.85072    2375.000    2424.10869      48.73397
  47.86072    2446.000    2426.60246      49.45705
  47.87072    2396.000    2424.14524      48.94895
  47.88071    2432.000    2421.45532      49.31531
  47.89072    2523.000    2414.00320      50.22947
  47.90072    2394.000    2406.10003      48.92852
  47.91072    2419.000    2395.11348      49.18333
  47.92072    2341.000    2383.34552      48.38388
  47.93072    2349.000    2370.04998      48.46648
  47.94072    2435.000    2355.48192      49.34572
  47.95072    2420.000    2340.17691      49.19350
  47.96072    2373.000    2323.40548      48.71345
  47.97072    2348.000    2306.83776      48.45617
  47.98072    2341.000    2289.54350      48.38388
  47.99072    2291.000    2274.61103      47.86439
  48.00072    2308.000    2260.69688      48.04165
  48.01072    2288.000    2252.32547      47.83305
  48.02072    2307.000    2247.08264      48.03124
  48.03072    2254.000    2250.54825      47.47631
  48.04072    2381.000    2258.81690      48.79549
  48.05072    2260.000    2277.75040      47.53946
  48.06072    2241.000    2302.24278      47.33920
  48.07072    2261.000    2336.96537      47.54998
  48.08072    2230.000    2377.36057      47.22287
  48.09072    2268.000    2424.08764      47.62352
  48.10072    2312.000    2476.03209      48.08326
  48.11072    2293.000    2527.89309      47.88528
  48.12072    2312.000    2583.26254      48.08326
  48.13072    2386.000    2630.80894      48.84670
  48.14072    2377.000    2678.97862      48.75449
  48.15072    2402.000    2712.99293      49.01020
  48.16072    2419.000    2744.03500      49.18333
  48.17072    2520.000    2759.61864      50.19960
  48.18073    2558.000    2768.80742      50.57668
  48.19072    2583.000    2766.68502      50.82322
  48.20072    2545.000    2755.40740      50.44799
  48.21072    2574.000    2738.85756      50.73460
  48.22073    2598.000    2711.85142      50.97058
  48.23072    2605.000    2684.08386      51.03920
  48.24072    2569.000    2647.58000      50.68530
  48.25072    2562.000    2612.17005      50.61620
  48.26073    2504.000    2572.55854      50.03998
  48.27073    2453.000    2533.77912      49.52777
  48.28072    2410.000    2495.64449      49.09175
  48.29073    2448.000    2456.90897      49.47727
  48.30073    2393.000    2421.73006      48.91830
  48.31073    2382.000    2385.44275      48.80574
  48.32072    2342.000    2353.71425      48.39421
  48.33073    2310.000    2321.75983      48.06246
  48.34073    2229.000    2294.24189      47.21228
  48.35073    2272.000    2268.17284      47.66550
  48.36073    2258.000    2245.86631      47.51842
  48.37073    2195.000    2226.18847      46.85083
  48.38073    2222.000    2209.49210      47.13810
  48.39073    2256.000    2195.87687      47.49737
  48.40073    2295.000    2184.52705      47.90615
  48.41073    2203.000    2176.17845      46.93613
  48.42073    2221.000    2169.52028      47.12749
  48.43073    2265.000    2165.44181      47.59202
  48.44073    2225.000    2162.60100      47.16991
  48.45073    2204.000    2161.75536      46.94677
  48.46073    2327.000    2161.77630      48.23899
  48.47073    2205.000    2163.10788      46.95742
  48.48073    2224.000    2164.97656      47.15931
  48.49073    2211.000    2167.40777      47.02127
  48.50073    2283.000    2170.08780      47.78075
  48.51073    2264.000    2172.61964      47.58151
  48.52073    2250.000    2175.19955      47.43417
  48.53073    2344.000    2177.14723      48.41488
  48.54073    2306.000    2179.07928      48.02083
  48.55073    2204.000    2180.18069      46.94677
  48.56073    2197.000    2181.32345      46.87217
  48.57073    2159.000    2181.53745      46.46504
  48.58073    2256.000    2181.92846      47.49737
  48.59073    2231.000    2181.27802      47.23346
  48.60073    2232.000    2181.03399      47.24405
  48.61073    2152.000    2179.97442      46.38965
  48.62074    2190.000    2179.70912      46.79744
  48.63073    2232.000    2179.38721      47.24405
  48.64073    2127.000    2180.46116      46.11941
  48.65073    2142.000    2182.39762      46.28175
  48.66074    2222.000    2186.59097      47.13810
  48.67073    2265.000    2192.21885      47.59202
  48.68073    2125.000    2201.14385      46.09772
  48.69073    2304.000    2211.68534      48.00000
  48.70074    2247.000    2226.50328      47.40253
  48.71074    2236.000    2242.77898      47.28636
  48.72073    2208.000    2263.76838      46.98936
  48.73074    2340.000    2286.07285      48.37355
  48.74074    2327.000    2312.51130      48.23899
  48.75074    2364.000    2340.34428      48.62098
  48.76073    2282.000    2370.10333      47.77028
  48.77074    2345.000    2402.02662      48.42520
  48.78074    2368.000    2431.73545      48.66210
  48.79074    2414.000    2464.83184      49.13247
  48.80074    2323.000    2490.36899      48.19751
  48.81074    2415.000    2520.78836      49.14265
  48.82074    2470.000    2539.86517      49.69910
  48.83074    2503.000    2564.90036      50.02999
  48.84074    2546.000    2579.38003      50.45790
  48.85074    2448.000    2600.04534      49.47727
  48.86074    2634.000    2614.68319      51.32251
  48.87074    2624.000    2634.37691      51.22499
  48.88074    2635.000    2652.48230      51.33225
  48.89074    2718.000    2672.46122      52.13444
  48.90074    2880.000    2692.25297      53.66563
  48.91074    2832.000    2708.58722      53.21654
  48.92074    2843.000    2722.92152      53.31979
  48.93074    2921.000    2727.56126      54.04628
  48.94074    2932.000    2727.20267      54.14795
  48.95074    2819.000    2712.69214      53.09425
  48.96074    2871.000    2691.86196      53.58171
  48.97074    2813.000    2657.01578      53.03772
  48.98074    2808.000    2617.61460      52.99057
  48.99074    2701.000    2569.05773      51.97115
  49.00074    2634.000    2519.52380      51.32251
  49.01074    2572.000    2467.19632      50.71489
  49.02074    2552.000    2417.33394      50.51733
  49.03074    2494.000    2369.47926      49.93996
  49.04074    2401.000    2326.87134      49.00000
  49.05074    2335.000    2288.78024      48.32184
  49.06075    2303.000    2257.75398      47.98958
  49.07074    2361.000    2232.14740      48.59012
  49.08074    2268.000    2214.13781      47.62352
  49.09074    2326.000    2201.45912      48.22862
  49.10075    2234.000    2195.78680      47.26521
  49.11074    2322.000    2195.16078      48.18714
  49.12074    2267.000    2200.39486      47.61302
  49.13074    2345.000    2210.54960      48.42520
  49.14075    2284.000    2225.51325      47.79121
  49.15075    2349.000    2245.42237      48.46648
  49.16074    2338.000    2269.29926      48.35287
  49.17075    2350.000    2298.01042      48.47680
  49.18075    2300.000    2329.97900      47.95831
  49.19075    2414.000    2365.75761      49.13247
  49.20074    2487.000    2403.80203      49.86983
  49.21075    2457.000    2443.47591      49.56813
  49.22075    2542.000    2483.86606      50.41825
  49.23075    2449.000    2522.26784      49.48737
  49.24075    2521.000    2559.38755      50.20956
  49.25075    2533.000    2590.82301      50.32892
  49.26075    2671.000    2618.98037      51.68172
  49.27075    2621.000    2639.53649      51.19570
  49.28075    2579.000    2655.36018      50.78386
  49.29075    2629.000    2664.09644      51.27378
  49.30075    2589.000    2666.97623      50.88222
  49.31075    2588.000    2664.11578      50.87239
  49.32075    2522.000    2654.45575      50.21952
  49.33075    2526.000    2640.15811      50.25933
  49.34075    2553.000    2619.32693      50.52722
  49.35075    2410.000    2595.60774      49.09175
  49.36075    2443.000    2567.60337      49.42672
  49.37075    2393.000    2539.59399      48.91830
  49.38075    2419.000    2510.44348      49.18333
  49.39075    2287.000    2483.95404      47.82259
  49.40075    2362.000    2458.93463      48.60041
  49.41075    2322.000    2437.70124      48.18714
  49.42075    2362.000    2419.54278      48.60041
  49.43075    2308.000    2404.75763      48.04165
  49.44075    2251.000    2393.67353      47.44470
  49.45075    2331.000    2384.95433      48.28043
  49.46075    2268.000    2379.83049      47.62352
  49.47075    2338.000    2376.64720      48.35287
  49.48075    2274.000    2376.51934      47.68647
  49.49075    2274.000    2378.85040      47.68647
  49.50076    2239.000    2383.32225      47.31807
  49.51075    2334.000    2390.78749      48.31149
  49.52075    2374.000    2399.01114      48.72371
  49.53075    2361.000    2409.71537      48.59012
  49.54076    2288.000    2419.80083      47.83305
  49.55075    2367.000    2430.53866      48.65182
  49.56075    2314.000    2440.06140      48.10405
  49.57076    2270.000    2447.56501      47.64452
  49.58076    2409.000    2454.33443      49.08157
  49.59076    2461.000    2455.99478      49.60847
  49.60075    2560.000    2457.84770      50.59644
  49.61076    2459.000    2451.96469      49.58831
  49.62076    2503.000    2446.72085      50.02999
  49.63076    2619.000    2433.35299      51.17617
  49.64075    2549.000    2420.21581      50.48762
  49.65076    2518.000    2401.40723      50.17968
  49.66076    2476.000    2382.11409      49.75942
  49.67076    2541.000    2360.89137      50.40834
  49.68076    2515.000    2338.94238      50.14978
  49.69076    2560.000    2318.14919      50.59644
  49.70076    2512.000    2297.06828      50.11986
  49.71076    2576.000    2279.04460      50.75431
  49.72076    2545.000    2261.43756      50.44799
  49.73076    2583.000    2247.56983      50.82322
  49.74076    2508.000    2234.62526      50.07993
  49.75076    2495.000    2225.00924      49.94997
  49.76076    2355.000    2216.54570      48.52834
  49.77076    2421.000    2210.36837      49.20366
  49.78076    2474.000    2205.42920      49.73932
  49.79076    2418.000    2201.80241      49.17316
  49.80076    2292.000    2199.46786      47.87483
  49.81076    2341.000    2198.01044      48.38388
  49.82076    2288.000    2197.95792      47.83305
  49.83076    2346.000    2198.85623      48.43552
  49.84076    2269.000    2201.40481      47.63402
  49.85076    2301.000    2205.27813      47.96874
  49.86076    2146.000    2211.14604      46.32494
  49.87076    2123.000    2218.81512      46.07602
  49.88076    2224.000    2228.68772      47.15931
  49.89076    2238.000    2240.77884      47.30751
  49.90076    2223.000    2254.84636      47.14870
  49.91076    2226.000    2271.34994      47.18051
  49.92076    2171.000    2288.93228      46.59399
  49.93076    2215.000    2308.80271      47.06378
  49.94077    2190.000    2328.21196      46.79744
  49.95076    2182.000    2349.27733      46.71188
  49.96076    2166.000    2368.11140      46.54031
  49.97076    2196.000    2387.65119      46.86150
  49.98077    2298.000    2403.83879      47.93746
  49.99076    2287.000    2419.53151      47.82259
  50.00076    2201.000    2431.90074      46.91482
  50.01077    2221.000    2442.73337      47.12749
  50.02077    2270.000    2451.03930      47.64452
  50.03077    2195.000    2457.18283      46.85083
  50.04076    2245.000    2461.91646      47.38143
  50.05077    2274.000    2464.95582      47.68647
  50.06077    2189.000    2467.75017      46.78675
  50.07077    2267.000    2470.29419      47.61302
  50.08076    2207.000    2473.57063      46.97871
  50.09077    2260.000    2477.81320      47.53946
  50.10077    2256.000    2483.11132      47.49737
  50.11077    2288.000    2489.11714      47.83305
  50.12077    2236.000    2495.68489      47.28636
  50.13077    2260.000    2501.16298      47.53946
  50.14077    2240.000    2506.35779      47.32864
  50.15077    2287.000    2508.32841      47.82259
  50.16077    2190.000    2509.71518      46.79744
  50.17077    2356.000    2507.30424      48.53864
  50.18077    2340.000    2504.96877      48.37355
  50.19077    2312.000    2500.64425      48.08326
  50.20077    2290.000    2497.52457      47.85394
  50.21077    2403.000    2495.41681      49.02040
  50.22077    2305.000    2495.43841      48.01041
  50.23077    2502.000    2499.17117      50.02000
  50.24077    2450.000    2505.55629      49.49747
  50.25077    2451.000    2517.78730      49.50757
  50.26077    2520.000    2532.93799      50.19960
  50.27077    2576.000    2556.20082      50.75431
  50.28077    2625.000    2582.76493      51.23475
  50.29077    2626.000    2621.16082      51.24451
  50.30077    2604.000    2664.04945      51.02940
  50.31077    2815.000    2725.77978      53.05657
  50.32077    2860.000    2795.10157      53.47897
  50.33077    2969.000    2895.42379      54.48853
  50.34077    3150.000    3009.38783      56.12486
  50.35077    3316.000    3172.58063      57.58472
  50.36077    3307.000    3358.90053      57.50652
  50.37077    3621.000    3617.35190      60.17475
  50.38078    4035.000    3911.73490      63.52164
  50.39077    4367.000    4300.04289      66.08327
  50.40077    4808.000    4737.61119      69.33974
  50.41077    5294.000    5281.97877      72.75988
  50.42078    5988.000    5884.92348      77.38217
  50.43077    6654.000    6583.10682      81.57205
  50.44077    7426.000    7336.59482      86.17423
  50.45078    8278.000    8142.05751      90.98351
  50.46078    9173.000    8977.05526      95.77577
  50.47078    9887.000    9776.40661      99.43340
  50.48077   10633.000   10553.84185     106.32999
  50.49078   11121.000   11179.79685     111.21000
  50.50078   11707.000   11709.99783     117.07000
  50.51078   11984.000   11984.19643     119.84000
  50.52077   11955.000   12094.26165     119.55000
  50.53078   11914.000   11927.11671     119.14000
  50.54078   11645.000   11576.85221     116.45000
  50.55078   11156.000   11030.18210     111.56000
  50.56078   10660.000   10350.68712     106.60000
  50.57078   10006.000    9598.87795     100.06000
  50.58078    9204.000    8798.17410      95.93748
  50.59078    8528.000    8025.97400      92.34717
  50.60078    7617.000    7277.27368      87.27543
  50.61078    7059.000    6612.97000      84.01785
  50.62078    6234.000    6015.49446      78.95568
  50.63078    5905.000    5518.77012      76.84400
  50.64078    5401.000    5104.61852      73.49150
  50.65078    4963.000    4779.67676      70.44856
  50.66078    4675.000    4532.59198      68.37397
  50.67078    4480.000    4347.38011      66.93280
  50.68078    4278.000    4223.53994      65.40642
  50.69078    4218.000    4129.74135      64.94613
  50.70078    4173.000    4077.79741      64.59876
  50.71078    4129.000    4029.65285      64.25730
  50.72078    4137.000    4008.12323      64.31952
  50.73078    3999.000    3977.07783      63.23764
  50.74078    4005.000    3966.26782      63.28507
  50.75078    3994.000    3946.11667      63.19810
  50.76078    4026.000    3947.20336      63.45077
  50.77078    4088.000    3946.52879      63.93747
  50.78078    4077.000    3966.70300      63.85139
  50.79078    4123.000    3994.35329      64.21059
  50.80078    4129.000    4031.91369      64.25730
  50.81078    4206.000    4085.55097      64.85368
  50.82079    4246.000    4125.55172      65.16134
  50.83078    4301.000    4187.94092      65.58201
  50.84078    4193.000    4208.89330      64.75337
  50.85078    4193.000    4253.76569      64.75337
  50.86079    4195.000    4241.94385      64.76881
  50.87078    4145.000    4249.26299      64.38168
  50.88078    4041.000    4206.38008      63.56886
  50.89079    4049.000    4174.35117      63.63175
  50.90079    3953.000    4111.29058      62.87289
  50.91079    3893.000    4051.45021      62.39391
  50.92078    3810.000    3979.38130      61.72520
  50.93079    3864.000    3904.30550      62.16108
  50.94079    3684.000    3830.28239      60.69596
  50.95079    3617.000    3749.24584      60.14150
  50.96078    3520.000    3675.93431      59.32959
  50.97079    3628.000    3594.06763      60.23288
  50.98079    3424.000    3523.33632      58.51495
  50.99079    3354.000    3446.42153      57.91373
  51.00079    3346.000    3383.40433      57.84462
  51.01079    3363.000    3320.29805      57.99138
  51.02079    3251.000    3273.96470      57.01754
  51.03079    3216.000    3235.16973      56.70979
  51.04079    3207.000    3215.13929      56.63038
  51.05079    3291.000    3208.03307      57.36724
  51.06079    3257.000    3219.77529      57.07013
  51.07079    3239.000    3244.81260      56.91221
  51.08079    3262.000    3285.68423      57.11392
  51.09079    3449.000    3334.17190      58.72818
  51.10079    3383.000    3391.39773      58.16356
  51.11079    3491.000    3445.05005      59.08468
  51.12079    3510.000    3497.64965      59.24525
  51.13079    3468.000    3532.37551      58.88972
  51.14079    3587.000    3557.76023      59.89157
  51.15079    3529.000    3552.82374      59.40539
  51.16079    3506.000    3536.07057      59.21148
  51.17079    3404.000    3485.15692      58.34380
  51.18079    3366.000    3426.04018      58.01724
  51.19079    3351.000    3340.53986      57.88782
  51.20079    3281.000    3252.45226      57.28001
  51.21079    3196.000    3152.12137      56.53318
  51.22079    3155.000    3053.17568      56.16938
  51.23079    3071.000    2955.48189      55.41660
  51.24079    2917.000    2860.84178      54.00926
  51.25079    2834.000    2776.92321      53.23532
  51.26080    2831.000    2695.83387      53.20714
  51.27079    2692.000    2630.29457      51.88448
  51.28079    2662.000    2566.18759      51.59457
  51.29079    2590.000    2517.97038      50.89204
  51.30080    2552.000    2469.56238      50.51733
  51.31079    2517.000    2434.82314      50.16971
  51.32079    2566.000    2399.11733      50.65570
  51.33080    2349.000    2373.64858      48.46648
  51.34080    2364.000    2347.85779      48.62098
  51.35080    2324.000    2329.27713      48.20788
  51.36079    2278.000    2311.72598      47.72840
  51.37080    2381.000    2299.25352      48.79549
  51.38080    2325.000    2289.32484      48.21825
  51.39080    2349.000    2283.37324      48.46648
  51.40079    2264.000    2281.38505      47.58151
  51.41080    2281.000    2282.96298      47.75982
  51.42080    2304.000    2289.64072      48.00000
  51.43080    2316.000    2299.83522      48.12484
  51.44080    2380.000    2315.60267      48.78524
  51.45080    2330.000    2334.86900      48.27007
  51.46080    2355.000    2359.07345      48.52834
  51.47080    2274.000    2386.50178      47.68647
  51.48080    2411.000    2416.69779      49.10193
  51.49080    2449.000    2449.33068      49.48737
  51.50080    2435.000    2480.91129      49.34572
  51.51080    2421.000    2513.42350      49.20366
  51.52080    2477.000    2540.15401      49.76947
  51.53080    2524.000    2565.47037      50.23943
  51.54080    2432.000    2581.19400      49.31531
  51.55080    2413.000    2592.33372      49.12230
  51.56080    2428.000    2592.84861      49.27474
  51.57080    2509.000    2585.68876      50.08992
  51.58080    2429.000    2570.14208      49.28488
  51.59080    2372.000    2545.82233      48.70318
  51.60080    2393.000    2517.46749      48.91830
  51.61080    2432.000    2482.31721      49.31531
  51.62080    2365.000    2447.39927      48.63126
  51.63080    2415.000    2409.42386      49.14265
  51.64080    2354.000    2374.30722      48.51804
  51.65080    2286.000    2339.73628      47.81213
  51.66080    2207.000    2308.96878      46.97871
  51.67080    2233.000    2281.32882      47.25463
  51.68080    2207.000    2257.34210      46.97871
  51.69080    2244.000    2237.91645      47.37088
  51.70081    2230.000    2221.39550      47.22287
  51.71080    2280.000    2209.89829      47.74934
  51.72080    2238.000    2200.46608      47.30751
  51.73080    2253.000    2195.71953      47.46578
  51.74081    2239.000    2192.40499      47.31807
  51.75080    2250.000    2193.07802      47.43417
  51.76080    2287.000    2194.81932      47.82259
  51.77081    2215.000    2199.70553      47.06378
  51.78081    2261.000    2205.46288      47.54998
  51.79081    2263.000    2213.69773      47.57100
  51.80080    2294.000    2222.67237      47.89572
  51.81081    2298.000    2233.71431      47.93746
  51.82081    2327.000    2245.44983      48.23899
  51.83081    2421.000    2258.77149      49.20366
  51.84081    2319.000    2272.83649      48.15599
  51.85081    2319.000    2287.49773      48.15599
  51.86081    2346.000    2302.91665      48.43552
  51.87081    2277.000    2317.24144      47.71792
  51.88081    2288.000    2332.18421      47.83305
  51.89081    2362.000    2344.25455      48.60041
  51.90081    2390.000    2356.71778      48.88763
  51.91081    2362.000    2365.53392      48.60041
  51.92081    2364.000    2374.75950      48.62098
  51.93081    2352.000    2380.91104      48.49743
  51.94081    2422.000    2388.02821      49.21382
  51.95081    2372.000    2393.17501      48.70318
  51.96081    2428.000    2399.94847      49.27474
  51.97081    2423.000    2405.81399      49.22398
  51.98081    2459.000    2414.00270      49.58831
  51.99081    2425.000    2422.62511      49.24429
  52.00081    2518.000    2434.53865      50.17968
  52.01081    2492.000    2448.55276      49.91993
  52.02081    2452.000    2467.25735      49.51767
  52.03081    2528.000    2489.38044      50.27922
  52.04081    2541.000    2516.83806      50.40834
  52.05081    2493.000    2548.29852      49.92995
  52.06081    2600.000    2583.35815      50.99020
  52.07081    2641.000    2622.18620      51.39066
  52.08081    2661.000    2660.74013      51.58488
  52.09081    2664.000    2701.52964      51.61395
  52.10081    2689.000    2737.90535      51.85557
  52.11081    2693.000    2772.83450      51.89412
  52.12081    2757.000    2800.78774      52.50714
  52.13081    2843.000    2821.21829      53.31979
  52.14082    2871.000    2834.78613      53.58171
  52.15081    2896.000    2834.61588      53.81450
  52.16081    2756.000    2830.83394      52.49762
  52.17081    2787.000    2811.47030      52.79205
  52.18082    2830.000    2794.60093      53.19774
  52.19081    2814.000    2767.13814      53.04715
  52.20081    2809.000    2748.50071      53.00000
  52.21082    2848.000    2728.03897      53.36666
  52.22082    2887.000    2720.40517      53.73081
  52.23082    2735.000    2719.26530      52.29723
  52.24081    2810.000    2730.81019      53.00943
  52.25082    2833.000    2754.08704      53.22593
  52.26082    2903.000    2785.90419      53.87949
  52.27082    2877.000    2829.99590      53.63767
  52.28082    2965.000    2875.29506      54.45181
  52.29082    3070.000    2927.86704      55.40759
  52.30082    3042.000    2973.42904      55.15433
  52.31082    2998.000    3015.55137      54.75399
  52.32082    3187.000    3045.96331      56.45352
  52.33082    3171.000    3059.66077      56.31163
  52.34082    3097.000    3063.71019      55.65070
  52.35082    3192.000    3042.38528      56.49779
  52.36082    3218.000    3018.91446      56.72742
  52.37082    3099.000    2970.81562      55.66866
  52.38082    3029.000    2928.77351      55.03635
  52.39082    2981.000    2869.69178      54.59853
  52.40082    3030.000    2821.14415      55.04543
  52.41082    2956.000    2765.80205      54.36911
  52.42082    2910.000    2720.09717      53.94441
  52.43082    2832.000    2677.88839      53.21654
  52.44082    2722.000    2641.24542      52.17279
  52.45082    2706.000    2615.64562      52.01923
  52.46082    2683.000    2590.77713      51.79768
  52.47082    2568.000    2579.50356      50.67544
  52.48082    2530.000    2565.70308      50.29911
  52.49082    2502.000    2562.46246      50.02000
  52.50082    2379.000    2556.74378      48.77499
  52.51082    2409.000    2554.95811      49.08157
  52.52082    2439.000    2553.61841      49.38623
  52.53082    2413.000    2550.75440      49.12230
  52.54082    2391.000    2551.25642      48.89785
  52.55082    2572.000    2549.32637      50.71489
  52.56082    2449.000    2550.25002      49.48737
  52.57082    2502.000    2551.96858      50.02000
  52.58083    2499.000    2552.10563      49.99000
  52.59082    2492.000    2556.94345      49.91993
  52.60082    2523.000    2554.12814      50.22947
  52.61082    2502.000    2557.65062      50.02000
  52.62083    2556.000    2549.18240      50.55690
  52.63083    2545.000    2545.63575      50.44799
  52.64082    2485.000    2530.18963      49.84977
  52.65083    2575.000    2516.78630      50.74446
  52.66083    2546.000    2495.63430      50.45790
  52.67083    2493.000    2474.93953      49.92995
  52.68082    2493.000    2451.18802      49.92995
  52.69083    2399.000    2428.33931      48.97959
  52.70083    2431.000    2405.00877      49.30517
  52.71083    2393.000    2383.97394      48.91830
  52.72083    2374.000    2363.19663      48.72371
  52.73083    2366.000    2345.61535      48.64155
  52.74083    2322.000    2328.35545      48.18714
  52.75083    2237.000    2314.38020      47.29693
  52.76083    2227.000    2300.95752      47.19110
  52.77083    2267.000    2290.14626      47.61302
  52.78083    2250.000    2280.17147      47.43417
  52.79083    2237.000    2271.78454      47.29693
  52.80083    2148.000    2264.41486      46.34652
  52.81083    2234.000    2257.83190      47.26521
  52.82083    2221.000    2252.37486      47.12749
  52.83083    2233.000    2247.47805      47.25463
  52.84083    2253.000    2243.69694      47.46578
  52.85083    2313.000    2240.52664      48.09366
  52.86083    2215.000    2238.25597      47.06378
  52.87083    2166.000    2236.38778      46.54031
  52.88083    2198.000    2235.00260      46.88283
  52.89083    2124.000    2233.37830      46.08688
  52.90083    2147.000    2231.80157      46.33573
  52.91083    2231.000    2229.17374      47.23346
  52.92083    2227.000    2226.35413      47.19110
  52.93083    2198.000    2221.99114      46.88283
  52.94083    2246.000    2217.51573      47.39198
  52.95083    2251.000    2211.83762      47.44470
  52.96083    2196.000    2206.32291      46.86150
  52.97083    2186.000    2200.46638      46.75468
  52.98083    2180.000    2195.05165      46.69047
  52.99083    2189.000    2190.11467      46.78675
  53.00083    2191.000    2185.79734      46.80812
  53.01083    2175.000    2182.52294      46.63689
  53.02084    2181.000    2180.02253      46.70118
  53.03083    2176.000    2178.88117      46.64762
  53.04083    2211.000    2178.78955      47.02127
  53.05083    2205.000    2180.28423      46.95742
  53.06084    2225.000    2183.19970      47.16991
  53.07084    2256.000    2187.93885      47.49737
  53.08083    2235.000    2194.37037      47.27579
  53.09084    2358.000    2202.83526      48.55924
  53.10084    2282.000    2213.05380      47.77028
  53.11084    2342.000    2225.42887      48.39421
  53.12083    2353.000    2239.31045      48.50773
  53.13084    2397.000    2255.44940      48.95917
  53.14084    2337.000    2272.69192      48.34253
  53.15084    2402.000    2292.09941      49.01020
  53.16084    2441.000    2312.34044      49.40648
  53.17084    2503.000    2334.53000      50.02999
  53.18084    2548.000    2357.51519      50.47772
  53.19084    2430.000    2382.59366      49.29502
  53.20084    2447.000    2408.74977      49.46716
  53.21084    2515.000    2437.38392      50.14978
  53.22084    2524.000    2467.63210      50.23943
  53.23084    2447.000    2500.40569      49.46716
  53.24084    2569.000    2535.22032      50.68530
  53.25084    2624.000    2570.95130      51.22499
  53.26084    2634.000    2608.85248      51.32251
  53.27084    2664.000    2643.31639      51.61395
  53.28084    2653.000    2679.54521      51.50728
  53.29084    2757.000    2706.52497      52.50714
  53.30084    2754.000    2734.10192      52.47857
  53.31084    2678.000    2747.59448      51.74940
  53.32084    2692.000    2759.93314      51.88448
  53.33084    2632.000    2756.95972      51.30302
  53.34084    2736.000    2751.04753      52.30679
  53.35084    2693.000    2732.92582      51.89412
  53.36084    2638.000    2711.07113      51.36146
  53.37084    2717.000    2682.77223      52.12485
  53.38084    2581.000    2651.89835      50.80354
  53.39084    2576.000    2620.86133      50.75431
  53.40084    2605.000    2590.13946      51.03920
  53.41084    2610.000    2564.44085      51.08816
  53.42085    2575.000    2542.08043      50.74446
  53.43084    2538.000    2527.80420      50.37857
  53.44084    2475.000    2518.58335      49.74937
  53.45084    2534.000    2517.90781      50.33885
  53.46085    2577.000    2522.12934      50.76416
  53.47084    2492.000    2533.04589      49.91993
  53.48084    2543.000    2546.79110      50.42817
  53.49084    2611.000    2563.52734      51.09794
  53.50085    2542.000    2579.62822      50.41825
  53.51085    2626.000    2594.06716      51.24451
  53.52084    2597.000    2604.13984      50.96077
  53.53085    2591.000    2608.84589      50.90187
  53.54085    2626.000    2606.94199      51.24451
  53.55085    2618.000    2598.69169      51.16640
  53.56084    2636.000    2584.14255      51.34199
  53.57085    2532.000    2565.24814      50.31898
  53.58085    2589.000    2542.35573      50.88222
  53.59085    2467.000    2518.50991      49.66890
  53.60085    2472.000    2493.58741      49.71921
  53.61085    2367.000    2470.56168      48.65182
  53.62085    2461.000    2448.78901      49.60847
  53.63085    2383.000    2430.29113      48.81598
  53.64085    2362.000    2414.14997      48.60041
  53.65085    2352.000    2401.08746      48.49743
  53.66085    2284.000    2390.30502      47.79121
  53.67085    2304.000    2381.35701      48.00000
  53.68085    2333.000    2373.99137      48.30114
  53.69085    2352.000    2367.12524      48.49743
  53.70085    2231.000    2361.19008      47.23346
  53.71085    2240.000    2355.35112      47.32864
  53.72085    2271.000    2350.18581      47.65501
  53.73085    2332.000    2345.80220      48.29079
  53.74085    2256.000    2342.23013      47.49737
  53.75085    2261.000    2340.63692      47.54998
  53.76085    2360.000    2340.21044      48.57983
  53.77085    2293.000    2342.97010      47.88528
  53.78085    2192.000    2347.40274      46.81880
  53.79085    2294.000    2355.96234      47.89572
  53.80085    2345.000    2366.80122      48.42520
  53.81085    2306.000    2382.24704      48.02083
  53.82085    2347.000    2400.46685      48.44585
  53.83085    2351.000    2423.07545      48.48711
  53.84085    2355.000    2448.61465      48.52834
  53.85085    2428.000    2477.51708      49.27474
  53.86086    2368.000    2509.11670      48.66210
  53.87085    2348.000    2542.51685      48.45617
  53.88085    2515.000    2578.04455      50.14978
  53.89085    2500.000    2614.04000      50.00000
  53.90086    2584.000    2651.51522      50.83306
  53.91085    2737.000    2688.56303      52.31635
  53.92085    2702.000    2726.28488      51.98077
  53.93085    2765.000    2762.73782      52.58327
  53.94086    2765.000    2798.41659      52.58327
  53.95086    2901.000    2830.34547      53.86093
  53.96085    2884.000    2859.21733      53.70288
  53.97086    3016.000    2880.04542      54.91812
  53.98086    3050.000    2895.59387      55.22680
  53.99086    3115.000    2898.62814      55.81219
  54.00085    3081.000    2895.44223      55.50676
  54.01086    3162.000    2878.59301      56.23166
  54.02086    3074.000    2856.42044      55.44366
  54.03086    3042.000    2824.13206      55.15433
  54.04086    3106.000    2788.54836      55.73150
  54.05086    3036.000    2748.84564      55.09991
  54.06086    2906.000    2707.55886      53.90733
  54.07086    2910.000    2667.62898      53.94441
  54.08086    2805.000    2626.94903      52.96225
  54.09086    2739.000    2591.29522      52.33546
  54.10086    2699.000    2555.54003      51.95190
  54.11086    2660.000    2526.65701      51.57518
  54.12086    2628.000    2498.67153      51.26402
  54.13086    2497.000    2477.74748      49.96999
  54.14086    2424.000    2458.62623      49.23413
  54.15086    2499.000    2445.22502      49.99000
  54.16086    2390.000    2433.84767      48.88763
  54.17086    2452.000    2425.69169      49.51767
  54.18086    2435.000    2419.11481      49.34572
  54.19086    2396.000    2412.85625      48.94895
  54.20086    2328.000    2407.53564      48.24935
  54.21086    2393.000    2400.24146      48.91830
  54.22086    2358.000    2393.44891      48.55924
  54.23086    2327.000    2383.72087      48.23899
  54.24086    2313.000    2374.40213      48.09366
  54.25086    2401.000    2362.70675      49.00000
  54.26086    2343.000    2351.71061      48.40454
  54.27086    2335.000    2339.85641      48.32184
  54.28086    2290.000    2329.43074      47.85394
  54.29086    2317.000    2319.91299      48.13522
  54.30087    2436.000    2312.64588      49.35585
  54.31086    2389.000    2307.68865      48.87740
  54.32086    2377.000    2305.61834      48.75449
  54.33086    2325.000    2306.62908      48.21825
  54.34087    2344.000    2310.78983      48.41488
  54.35086    2325.000    2318.26198      48.21825
  54.36086    2288.000    2328.64619      47.83305
  54.37086    2296.000    2342.21522      47.91660
  54.38087    2317.000    2357.91892      48.13522
  54.39087    2289.000    2376.59708      47.84349
  54.40086    2342.000    2396.12311      48.39421
  54.41087    2320.000    2418.76705      48.16638
  54.42087    2253.000    2440.91718      47.46578
  54.43087    2312.000    2467.22427      48.08326
  54.44086    2333.000    2492.19895      48.30114
  54.45087    2388.000    2524.49337      48.86716
  54.46087    2438.000    2555.86487      49.37611
  54.47087    2408.000    2600.58640      49.07137
  54.48087    2464.000    2646.42034      49.63869
  54.49087    2576.000    2714.35121      50.75431
  54.50087    2669.000    2786.36286      51.66236
  54.51087    2762.000    2889.44318      52.55474
  54.52087    2956.000    2999.01250      54.36911
  54.53087    3028.000    3145.18037      55.02727
  54.54087    3295.000    3298.71256      57.40209
  54.55087    3506.000    3487.10700      59.21148
  54.56087    3812.000    3682.17853      61.74139
  54.57087    4008.000    3899.77656      63.30877
  54.58087    4258.000    4121.76276      65.25335
  54.59087    4637.000    4341.23333      68.09552
  54.60087    4768.000    4560.97812      69.05070
  54.61087    4978.000    4740.89718      70.55494
  54.62087    5161.000    4915.20401      71.84010
  54.63087    5184.000    5008.71334      72.00000
  54.64087    5131.000    5090.34064      71.63100
  54.65087    5150.000    5066.11527      71.76350
  54.66087    5037.000    5026.29395      70.97182
  54.67087    4962.000    4889.90134      70.44147
  54.68087    4709.000    4739.56262      68.62215
  54.69087    4634.000    4529.60100      68.07349
  54.70087    4233.000    4311.78156      65.06151
  54.71087    4037.000    4076.56528      63.53738
  54.72087    3853.000    3840.19731      62.07254
  54.73087    3540.000    3617.92834      59.49790
  54.74088    3350.000    3399.30676      57.87919
  54.75087    3124.000    3212.27871      55.89276
  54.76087    2957.000    3031.69000      54.37830
  54.77087    2828.000    2887.52491      53.17894
  54.78088    2682.000    2750.70870      51.78803
  54.79087    2585.000    2647.70927      50.84290
  54.80087    2456.000    2551.44967      49.55805
  54.81087    2337.000    2481.84630      48.34253
  54.82088    2361.000    2417.67463      48.59012
  54.83088    2268.000    2372.28577      47.62352
  54.84087    2328.000    2330.89787      48.24935
  54.85088    2280.000    2301.26892      47.74934
  54.86088    2246.000    2274.35207      47.39198
  54.87088    2230.000    2254.20458      47.22287
  54.88087    2117.000    2235.83928      46.01087
  54.89088    2188.000    2221.06477      46.77606
  54.90088    2169.000    2207.49699      46.57253
  54.91088    2234.000    2195.97946      47.26521
  54.92088    2184.000    2185.31085      46.73328
  54.93088    2140.000    2176.32968      46.26013
  54.94088    2128.000    2167.99029      46.13025
  54.95088    2111.000    2161.84005      45.94562
  54.96088    2103.000    2156.17275      45.85848
  54.97088    2153.000    2153.62645      46.40043
  54.98088    2165.000    2151.42968      46.52956
  54.99088    2200.000    2153.04397      46.90416
  55.00088    2171.000    2154.94480      46.59399
  55.01088    2145.000    2160.29695      46.31414
  55.02088    2125.000    2166.02366      46.09772
  55.03088    2137.000    2173.61359      46.22770
  55.04088    2155.000    2181.78636      46.42198
  55.05088    2188.000    2189.80529      46.77606
  55.06088    2161.000    2198.54071      46.48656
  55.07088    2189.000    2205.60842      46.78675
  55.08088    2158.000    2213.26900      46.45428
  55.09088    2227.000    2218.81792      47.19110
  55.10088    2162.000    2224.55365      46.49731
  55.11088    2178.000    2229.37407      46.66905
  55.12088    2214.000    2233.86042      47.05316
  55.13088    2135.000    2240.35957      46.20606
  55.14088    2277.000    2246.19738      47.71792
  55.15088    2284.000    2256.96581      47.79121
  55.16088    2303.000    2267.08896      47.98958
  55.17088    2379.000    2282.58384      48.77499
  55.18089    2371.000    2297.62428      48.69292
  55.19088    2334.000    2315.71654      48.31149
  55.20088    2485.000    2333.48378      49.84977
  55.21088    2435.000    2350.91003      49.34572
  55.22089    2471.000    2368.16419      49.70915
  55.23088    2497.000    2381.93951      49.96999
  55.24088    2451.000    2395.84001      49.50757
  55.25089    2476.000    2404.12854      49.75942
  55.26089    2420.000    2412.76416      49.19350
  55.27089    2512.000    2414.67808      50.11986
  55.28088    2475.000    2416.77592      49.74937
  55.29089    2440.000    2412.44317      49.39635
  55.30089    2409.000    2407.55754      49.08157
  55.31089    2379.000    2398.04752      48.77499
  55.32088    2340.000    2387.05756      48.37355
  55.33089    2380.000    2374.18695      48.78524
  55.34089    2329.000    2359.52907      48.25972
  55.35089    2410.000    2345.14528      49.09175
  55.36089    2201.000    2329.51309      46.91482
  55.37089    2278.000    2315.70681      47.72840
  55.38089    2243.000    2301.90582      47.36032
  55.39089    2158.000    2290.77725      46.45428
  55.40089    2241.000    2280.87350      47.33920
  55.41089    2171.000    2273.79649      46.59399
  55.42089    2249.000    2268.62792      47.42362
  55.43089    2291.000    2265.98370      47.86439
  55.44089    2169.000    2265.24148      46.57253
  55.45089    2157.000    2266.50803      46.44352
  55.46089    2315.000    2268.99403      48.11445
  55.47089    2236.000    2272.91972      47.28636
  55.48089    2283.000    2276.87558      47.78075
  55.49089    2287.000    2281.73796      47.82259
  55.50089    2320.000    2285.39283      48.16638
  55.51089    2236.000    2289.52901      47.28636
  55.52089    2161.000    2291.81655      46.48656
  55.53089    2204.000    2294.30750      46.94677
  55.54089    2157.000    2295.17049      46.44352
  55.55089    2243.000    2296.17137      47.36032
  55.56089    2236.000    2296.18414      47.28636
  55.57089    2229.000    2296.49523      47.21228
  55.58089    2223.000    2296.48682      47.14870
  55.59089    2254.000    2297.17221      47.47631
  55.60089    2298.000    2298.17656      47.93746
  55.61089    2239.000    2300.18023      47.31807
  55.62090    2248.000    2303.16122      47.41308
  55.63089    2269.000    2307.00066      47.63402
  55.64089    2278.000    2312.43684      47.72840
  55.65089    2311.000    2317.95017      48.07286
  55.66090    2357.000    2325.67383      48.54894
  55.67089    2345.000    2332.07379      48.42520
  55.68089    2278.000    2341.55489      47.72840
  55.69090    2345.000    2348.18100      48.42520
  55.70090    2306.000    2359.21923      48.02083
  55.71090    2384.000    2366.52003      48.82622
  55.72089    2376.000    2380.36556      48.74423
  55.73090    2331.000    2390.61169      48.28043
  55.74090    2342.000    2410.32737      48.39421
  55.75090    2440.000    2427.05414      49.39635
  55.76089    2499.000    2456.65538      49.99000
  55.77090    2534.000    2483.95331      50.33885
  55.78090    2594.000    2527.22495      50.93133
  55.79090    2658.000    2568.77093      51.55579
  55.80090    2758.000    2627.73987      52.51666
  55.81090    2833.000    2686.07485      53.22593
  55.82090    2966.000    2759.37937      54.46099
  55.83090    2958.000    2833.84338      54.38750
  55.84090    3105.000    2915.45701      55.72253
  55.85090    3241.000    3000.17964      56.92978
  55.86090    3320.000    3078.74734      57.61944
  55.87090    3365.000    3161.63369      58.00863
  55.88090    3483.000    3221.67257      59.01694
  55.89090    3505.000    3285.45503      59.20304
  55.90090    3574.000    3313.01691      59.78294
  55.91090    3570.000    3341.43429      59.74948
  55.92090    3492.000    3332.59673      59.09315
  55.93090    3424.000    3320.94881      58.51495
  55.94090    3358.000    3285.04295      57.94825
  55.95090    3330.000    3244.44216      57.70615
  55.96090    3234.000    3198.01153      56.86827
  55.97090    3198.000    3147.56898      56.55086
  55.98090    3227.000    3106.06140      56.80669
  55.99090    3104.000    3062.85116      55.71356
  56.00090    3093.000    3036.51938      55.61474
  56.01090    3110.000    3011.18961      55.76738
  56.02090    3047.000    3004.11804      55.19963
  56.03090    3122.000    2999.96127      55.87486
  56.04090    3039.000    3009.92818      55.12712
  56.05090    3114.000    3023.17637      55.80322
  56.06091    3109.000    3042.40229      55.75841
  56.07090    3235.000    3063.50045      56.87706
  56.08090    3206.000    3080.97924      56.62155
  56.09090    3205.000    3097.47263      56.61272
  56.10091    3200.000    3103.55809      56.56854
  56.11090    3204.000    3105.18089      56.60389
  56.12090    3204.000    3097.02974      56.60389
  56.13091    3177.000    3082.62372      56.36488
  56.14091    3097.000    3066.93869      55.65070
  56.15091    3101.000    3046.77810      55.68662
  56.16090    3061.000    3036.69443      55.32631
  56.17091    3049.000    3026.12885      55.21775
  56.18091    3074.000    3035.21103      55.44366
  56.19091    3045.000    3047.63434      55.18152
  56.20090    3202.000    3084.35924      56.58622
  56.21091    3313.000    3126.90267      57.55867
  56.22091    3387.000    3191.92036      58.19794
  56.23091    3529.000    3263.87041      59.40539
  56.24091    3594.000    3348.30373      59.94998
  56.25091    3699.000    3440.36891      60.81941
  56.26091    3824.000    3526.23603      61.83850
  56.27091    3891.000    3619.08564      62.37788
  56.28091    3971.000    3683.20164      63.01587
  56.29091    4147.000    3750.69521      64.39721
  56.30091    3876.000    3771.79629      62.25753
  56.31091    4075.000    3789.88660      63.83572
  56.32091    3977.000    3759.11690      63.06345
  56.33091    3842.000    3719.14802      61.98387
  56.34091    3810.000    3644.12015      61.72520
  56.35091    3714.000    3557.96893      60.94259
  56.36091    3551.000    3456.15080      59.59027
  56.37091    3365.000    3346.26817      58.00863
  56.38091    3278.000    3235.61485      57.25382
  56.39091    3040.000    3122.12769      55.13620
  56.40091    2978.000    3016.49406      54.57105
  56.41091    2865.000    2912.72689      53.52570
  56.42091    2773.000    2820.22074      52.65928
  56.43091    2691.000    2733.05184      51.87485
  56.44091    2584.000    2657.33195      50.83306
  56.45091    2609.000    2588.91387      51.07837
  56.46091    2435.000    2530.71292      49.34572
  56.47091    2397.000    2480.23795      48.95917
  56.48091    2365.000    2438.59267      48.63126
  56.49091    2339.000    2404.03336      48.36321
  56.50092    2266.000    2377.23431      47.60252
  56.51091    2405.000    2356.59493      49.04080
  56.52091    2325.000    2342.87752      48.21825
  56.53091    2326.000    2334.40721      48.22862
  56.54092    2307.000    2331.86791      48.03124
  56.55091    2278.000    2333.70903      47.72840
  56.56091    2347.000    2340.12577      48.44585
  56.57092    2328.000    2349.76751      48.24935
  56.58092    2384.000    2362.56531      48.82622
  56.59092    2399.000    2377.05093      48.97959
  56.60091    2415.000    2393.61603      49.14265
  56.61092    2419.000    2410.39523      49.18333
  56.62092    2385.000    2428.68271      48.83646
  56.63092    2418.000    2446.32444      49.17316
  56.64091    2409.000    2465.23730      49.08157
  56.65092    2446.000    2483.67283      49.45705
  56.66092    2354.000    2503.13062      48.51804
  56.67092    2404.000    2522.68732      49.03060
  56.68092    2443.000    2542.64721      49.42672
  56.69092    2463.000    2563.08871      49.62862
  56.70092    2468.000    2582.67685      49.67897
  56.71092    2550.000    2602.64832      50.49752
  56.72092    2503.000    2620.00576      50.02999
  56.73092    2536.000    2637.44288      50.35872
  56.74092    2565.000    2650.59523      50.64583
  56.75092    2488.000    2663.69204      49.87986
  56.76092    2524.000    2671.79871      50.23943
  56.77092    2516.000    2679.80886      50.15975
  56.78092    2654.000    2683.28044      51.51699
  56.79092    2621.000    2686.21956      51.19570
  56.80092    2651.000    2685.27544      51.48786
  56.81092    2749.000    2682.61861      52.43090
  56.82092    2743.000    2676.21704      52.37366
  56.83092    2744.000    2666.23067      52.38320
  56.84092    2649.000    2652.79342      51.46844
  56.85092    2763.000    2633.79962      52.56424
  56.86092    2638.000    2612.99368      51.36146
  56.87092    2698.000    2586.01676      51.94228
  56.88092    2723.000    2559.59249      52.18237
  56.89092    2570.000    2528.86754      50.69517
  56.90092    2520.000    2500.54195      50.19960
  56.91092    2592.000    2471.43087      50.91169
  56.92092    2487.000    2445.53244      49.86983
  56.93092    2430.000    2422.15688      49.29502
  56.94093    2271.000    2401.97534      47.65501
  56.95092    2326.000    2386.47320      48.22862
  56.96092    2283.000    2373.69518      47.78075
  56.97092    2362.000    2366.38405      48.60041
  56.98093    2325.000    2361.14940      48.21825
  56.99092    2255.000    2360.88113      47.48684
  57.00092    2363.000    2362.16438      48.61070
  57.01093    2372.000    2366.70088      48.70318
  57.02093    2377.000    2372.61768      48.75449
  57.03093    2357.000    2379.35033      48.54894
  57.04092    2424.000    2387.65515      49.23413
  57.05093    2337.000    2394.51138      48.34253
  57.06093    2276.000    2403.22077      47.70744
  57.07093    2323.000    2409.44372      48.19751
  57.08092    2345.000    2417.46471      48.42520
  57.09093    2422.000    2423.78869      49.21382
  57.10093    2362.000    2431.65330      48.60041
  57.11093    2376.000    2439.34831      48.74423
  57.12093    2451.000    2448.50487      49.50757
  57.13093    2514.000    2458.82158      50.13980
  57.14093    2375.000    2470.63305      48.73397
  57.15093    2437.000    2484.12959      49.36598
  57.16093    2452.000    2498.79642      49.51767
  57.17093    2436.000    2514.73767      49.35585
  57.18093    2537.000    2530.93695      50.36864
  57.19093    2490.000    2547.52902      49.89990
  57.20093    2553.000    2563.14772      50.52722
  57.21093    2534.000    2578.55692      50.33885
  57.22093    2419.000    2592.57722      49.18333
  57.23093    2544.000    2606.73435      50.43808
  57.24093    2525.000    2620.49323      50.24938
  57.25093    2476.000    2636.20865      49.75942
  57.26093    2559.000    2653.48792      50.58656
  57.27093    2498.000    2675.15212      49.98000
  57.28093    2654.000    2700.74891      51.51699
  57.29093    2652.000    2732.88724      51.49757
  57.30093    2659.000    2770.76968      51.56549
  57.31093    2718.000    2816.24439      52.13444
  57.32093    2800.000    2867.95693      52.91503
  57.33093    2873.000    2926.05823      53.60038
  57.34093    3031.000    2989.16380      55.05452
  57.35093    3171.000    3054.19155      56.31163
  57.36093    3099.000    3121.42097      55.66866
  57.37093    3217.000    3182.27383      56.71860
  57.38094    3271.000    3242.05604      57.19266
  57.39093    3318.000    3283.82804      57.60209
  57.40093    3381.000    3322.31011      58.14637
  57.41093    3462.000    3331.80318      58.83876
  57.42094    3499.000    3337.85732      59.15234
  57.43093    3508.000    3311.07502      59.22837
  57.44093    3471.000    3281.94918      58.91520
  57.45094    3288.000    3226.77368      57.34108
  57.46094    3422.000    3169.56852      58.49786
  57.47094    3321.000    3099.70361      57.62811
  57.48093    3287.000    3027.15764      57.33237
  57.49094    3156.000    2954.51294      56.17829
  57.50094    3039.000    2879.35994      55.12712
  57.51094    2980.000    2813.15129      54.58937
  57.52094    2923.000    2746.24625      54.06478
  57.53094    2833.000    2693.33776      53.22593
  57.54094    2833.000    2642.96916      53.22593
  57.55094    2723.000    2607.38014      52.18237
  57.56094    2651.000    2578.16922      51.48786
  57.57094    2621.000    2561.27066      51.19570
  57.58094    2508.000    2553.14022      50.07993
  57.59094    2532.000    2554.56722      50.31898
  57.60094    2695.000    2564.43277      51.91339
  57.61094    2563.000    2581.46300      50.62608
  57.62094    2526.000    2604.02845      50.25933
  57.63094    2576.000    2631.62344      50.75431
  57.64094    2567.000    2660.18734      50.66557
  57.65094    2674.000    2690.78381      51.71073
  57.66094    2581.000    2717.67001      50.80354
  57.67094    2601.000    2742.40662      51.00000
  57.68094    2597.000    2760.78253      50.96077
  57.69094    2604.000    2772.39985      51.02940
  57.70094    2618.000    2779.11536      51.16640
  57.71094    2736.000    2776.49958      52.30679
  57.72094    2638.000    2773.81532      51.36146
  57.73094    2618.000    2763.26355      51.16640
  57.74094    2706.000    2757.94633      52.01923
  57.75094    2698.000    2749.17302      51.94228
  57.76094    2651.000    2749.00452      51.48786
  57.77094    2790.000    2750.28559      52.82045
  57.78094    2695.000    2760.28086      51.91339
  57.79094    2812.000    2775.95744      53.02829
  57.80094    2855.000    2796.26412      53.43220
  57.81094    2889.000    2824.93576      53.74942
  57.82095    2894.000    2851.20469      53.79591
  57.83094    2967.000    2886.10691      54.47017
  57.84094    2901.000    2910.10937      53.86093
  57.85094    3088.000    2941.25939      55.56978
  57.86095    2926.000    2954.69138      54.09251
  57.87094    2968.000    2973.12903      54.47935
  57.88094    3024.000    2972.28845      54.99091
  57.89095    2869.000    2975.28632      53.56305
  57.90095    2921.000    2963.25470      54.04628
  57.91095    2852.000    2955.89511      53.40412
  57.92094    2854.000    2940.60417      53.42284
  57.93095    2987.000    2932.13522      54.65345
  57.94095    2901.000    2922.53386      53.86093
  57.95095    2904.000    2922.00828      53.88877
  57.96095    2987.000    2924.98512      54.65345
  57.97095    2975.000    2938.49886      54.54356
  57.98095    2964.000    2956.26526      54.44263
  57.99095    3038.000    2984.83097      55.11806
  58.00095    3132.000    3014.67776      55.96428
  58.01095    3172.000    3053.79150      56.32051
  58.02095    3235.000    3089.58351      56.87706
  58.03095    3340.000    3131.78540      57.79273
  58.04095    3206.000    3166.04156      56.62155
  58.05095    3225.000    3203.87216      56.78909
  58.06095    3262.000    3229.33222      57.11392
  58.07095    3364.000    3256.28898      58.00000
  58.08095    3337.000    3265.17454      57.76677
  58.09095    3345.000    3274.35189      57.83598
  58.10095    3171.000    3258.54203      56.31163
  58.11095    3124.000    3243.09110      55.89276
  58.12095    3116.000    3199.28999      55.82114
  58.13095    3089.000    3156.91727      55.57877
  58.14095    2952.000    3091.32639      54.33231
  58.15095    2914.000    3027.95864      53.98148
  58.16095    2767.000    2953.13709      52.60228
  58.17095    2745.000    2879.84010      52.39275
  58.18095    2706.000    2808.11944      52.01923
  58.19095    2685.000    2736.67565      51.81699
  58.20095    2602.000    2675.41600      51.00980
  58.21095    2503.000    2614.29594      50.02999
  58.22095    2506.000    2567.02979      50.05996
  58.23095    2419.000    2520.53504      49.18333
  58.24095    2510.000    2488.29660      50.09990
  58.25095    2406.000    2457.30770      49.05099
  58.26096    2247.000    2439.26890      47.40253
  58.27095    2358.000    2422.28565      48.55924
  58.28095    2439.000    2416.42178      49.38623
  58.29095    2392.000    2410.60076      48.90808
  58.30096    2453.000    2414.10155      49.52777
  58.31096    2391.000    2416.47381      48.89785
  58.32095    2416.000    2426.29621      49.15282
  58.33096    2400.000    2434.61121      48.98980
  58.34096    2286.000    2448.41431      47.81213
  58.35096    2410.000    2461.31141      49.09175
  58.36095    2545.000    2477.82651      50.44799
  58.37096    2587.000    2494.39965      50.86256
  58.38096    2494.000    2512.75453      49.93996
  58.39096    2503.000    2531.52563      50.02999
  58.40096    2520.000    2550.10217      50.19960
  58.41096    2566.000    2568.49283      50.65570
  58.42096    2601.000    2584.40190      51.00000
  58.43096    2667.000    2598.67516      51.64300
  58.44096    2628.000    2607.95904      51.26402
  58.45096    2633.000    2614.04210      51.31276
  58.46096    2625.000    2613.15737      51.23475
  58.47096    2645.000    2608.29413      51.42956
  58.48096    2607.000    2595.96896      51.05879
  58.49096    2585.000    2580.04655      50.84290
  58.50096    2528.000    2558.07253      50.27922
  58.51096    2526.000    2533.73732      50.25933
  58.52096    2516.000    2506.26997      50.15975
  58.53096    2468.000    2477.91761      49.67897
  58.54096    2437.000    2449.85458      49.36598
  58.55096    2331.000    2422.13938      48.28043
  58.56096    2497.000    2397.55125      49.96999
  58.57096    2440.000    2374.10494      49.39635
  58.58096    2405.000    2355.41426      49.04080
  58.59096    2432.000    2338.22665      49.31531
  58.60096    2468.000    2326.14714      49.67897
  58.61096    2354.000    2315.55230      48.51804
  58.62096    2374.000    2309.45923      48.72371
  58.63096    2354.000    2304.57053      48.51804
  58.64096    2375.000    2302.97968      48.73397
  58.65096    2382.000    2302.11446      48.80574
  58.66096    2339.000    2303.35385      48.36321
  58.67096    2352.000    2304.73266      48.49743
  58.68096    2323.000    2307.34960      48.19751
  58.69096    2342.000    2309.61381      48.39421
  58.70097    2426.000    2312.63381      49.25444
  58.71096    2394.000    2315.07277      48.92852
  58.72096    2411.000    2317.97573      49.10193
  58.73096    2426.000    2320.44073      49.25444
  58.74097    2355.000    2323.03562      48.52834
  58.75097    2445.000    2325.61346      49.44694
  58.76096    2373.000    2327.76072      48.71345
  58.77097    2447.000    2330.35640      49.46716
  58.78097    2430.000    2331.72769      49.29502
  58.79097    2408.000    2333.83112      49.07137
  58.80096    2407.000    2333.95270      49.06118
  58.81097    2413.000    2334.89012      49.12230
  58.82097    2359.000    2333.69006      48.56953
  58.83097    2338.000    2333.18570      48.35287
  58.84097    2277.000    2331.28315      47.71792
  58.85097    2363.000    2329.78456      48.61070
  58.86097    2337.000    2327.95569      48.34253
  58.87097    2258.000    2326.16494      47.51842
  58.88097    2289.000    2324.76171      47.84349
  58.89097    2267.000    2323.07256      47.61302
  58.90097    2252.000    2322.15571      47.45524
  58.91097    2278.000    2320.86320      47.72840
  58.92097    2204.000    2320.68584      46.94677
  58.93097    2226.000    2320.49256      47.18051
  58.94097    2264.000    2321.99375      47.58151
  58.95097    2237.000    2324.25039      47.29693
  58.96097    2274.000    2328.95144      47.68647
  58.97097    2300.000    2335.26139      47.95831
  58.98097    2334.000    2344.70368      48.31149
  58.99097    2343.000    2356.30337      48.40454
  59.00097    2388.000    2371.45295      48.86716
  59.01097    2441.000    2388.83464      49.40648
  59.02097    2523.000    2409.73363      50.22947
  59.03097    2571.000    2432.41397      50.70503
  59.04097    2521.000    2458.02863      50.20956
  59.05097    2555.000    2484.55500      50.54701
  59.06097    2677.000    2512.86375      51.73973
  59.07097    2594.000    2540.91308      50.93133
  59.08097    2638.000    2569.31586      51.36146
  59.09097    2675.000    2596.27345      51.72040
  59.10098    2706.000    2622.49300      52.01923
  59.11097    2618.000    2646.49914      51.16640
  59.12097    2675.000    2669.39592      51.72040
  59.13097    2667.000    2690.30031      51.64300
  59.14098    2760.000    2710.49303      52.53570
  59.15097    2717.000    2729.29331      52.12485
  59.16097    2712.000    2748.03038      52.07687
  59.17097    2719.000    2765.77766      52.14403
  59.18098    2739.000    2783.26687      52.33546
  59.19098    2692.000    2799.12276      51.88448
  59.20097    2731.000    2812.83335      52.25897
  59.21098    2786.000    2823.18220      52.78257
  59.22098    2749.000    2828.34178      52.43090
  59.23098    2700.000    2828.10567      51.96152
  59.24097    2707.000    2820.56377      52.02884
  59.25098    2612.000    2806.92261      51.10773
  59.26098    2647.000    2786.89502      51.44900
  59.27098    2580.000    2762.59741      50.79370
  59.28098    2684.000    2735.89947      51.80734
  59.29098    2577.000    2708.54499      50.76416
  59.30098    2510.000    2683.88375      50.09990
  59.31098    2586.000    2662.43020      50.85273
  59.32098    2557.000    2647.95171      50.56679
  59.33098    2555.000    2639.82970      50.54701
  59.34098    2529.000    2641.33530      50.28917
  59.35098    2579.000    2651.18746      50.78386
  59.36098    2638.000    2671.46031      51.36146
  59.37098    2578.000    2700.56363      50.77401
  59.38098    2689.000    2738.93393      51.85557
  59.39098    2822.000    2784.76892      53.12250
  59.40098    2787.000    2836.72664      52.79205
  59.41098    2839.000    2892.63868      53.28227
  59.42098    2986.000    2949.88808      54.64431
  59.43098    3058.000    3005.31949      55.29919
  59.44098    3087.000    3056.85792      55.56078
  59.45098    3156.000    3099.19606      56.17829
  59.46098    3163.000    3133.70296      56.24055
  59.47098    3251.000    3152.48167      57.01754
  59.48098    3221.000    3161.55922      56.75386
  59.49098    3263.000    3153.00086      57.12268
  59.50098    3237.000    3134.39792      56.89464
  59.51098    3124.000    3102.29831      55.89276
  59.52098    3127.000    3061.31714      55.91959
  59.53098    3176.000    3014.03316      56.35601
  59.54099    3054.000    2961.41934      55.26301
  59.55098    2860.000    2909.05092      53.47897
  59.56098    2846.000    2856.81200      53.34792
  59.57098    2859.000    2809.22497      53.46962
  59.58099    2794.000    2766.56227      52.85830
  59.59098    2772.000    2731.50831      52.64979
  59.60098    2751.000    2703.95947      52.44997
  59.61098    2763.000    2685.44756      52.56424
  59.62099    2632.000    2674.79180      51.30302
  59.63099    2769.000    2673.32428      52.62129
  59.64098    2681.000    2678.09560      51.77837
  59.65099    2732.000    2690.72346      52.26854
  59.66099    2703.000    2706.33013      51.99038
  59.67099    2848.000    2727.16340      53.36666
  59.68098    2821.000    2746.59713      53.11309
  59.69099    2812.000    2768.00607      53.02829
  59.70099    2793.000    2783.80228      52.84884
  59.71099    2804.000    2798.36743      52.95281
  59.72099    2882.000    2805.11582      53.68426
  59.73099    2817.000    2808.63579      53.07542
  59.74099    2856.000    2804.84022      53.44156
  59.75099    2859.000    2797.30705      53.46962
  59.76099    2745.000    2784.54808      52.39275
  59.77099    2748.000    2768.49380      52.42137
  59.78099    2785.000    2749.73427      52.77309
  59.79099    2780.000    2728.73375      52.72570
  59.80099    2721.000    2707.66104      52.16320
  59.81099    2639.000    2685.90159      51.37119
  59.82099    2635.000    2666.66373      51.33225
  59.83099    2678.000    2648.27023      51.74940
  59.84099    2606.000    2634.21207      51.04900
  59.85099    2588.000    2621.92346      50.87239
  59.86099    2593.000    2614.33636      50.92150
  59.87099    2535.000    2608.66077      50.34879
  59.88099    2595.000    2606.77769      50.94114
  59.89099    2658.000    2606.30628      51.55579
  59.90099    2539.000    2608.07443      50.38849
  59.91099    2652.000    2610.31452      51.49757
  59.92099    2589.000    2613.03308      50.88222
  59.93099    2620.000    2614.92429      51.18593
  59.94099    2648.000    2615.43215      51.45872
  59.95099    2663.000    2613.51274      51.60426
  59.96099    2753.000    2608.50770      52.46904
  59.97099    2726.000    2599.64398      52.21111
  59.98100    2760.000    2586.60341      52.53570
  59.99099    2692.000    2569.35926      51.88448
  60.00099    2744.000    2547.91484      52.38320
  60.01099    2652.000    2523.39596      51.49757
  60.02100    2608.000    2495.92042      51.06858
  60.03099    2579.000    2467.53837      50.78386
  60.04099    2408.000    2438.39770      49.07137
  60.05099    2418.000    2410.42980      49.17316
  60.06100    2414.000    2383.97590      49.13247
  60.07100    2357.000    2360.25780      48.54894
  60.08099    2261.000    2339.71821      47.54998
  60.09100    2302.000    2322.52491      47.97916
  60.10100    2277.000    2309.23590      47.71792
  60.11100    2281.000    2299.19794      47.75982
  60.12099    2250.000    2292.93442      47.43417
  60.13100    2320.000    2289.23213      48.16638
  60.14100    2265.000    2288.53786      47.59202
  60.15100    2156.000    2289.50072      46.43275
  60.16100    2142.000    2292.27794      46.28175
  60.17100    2168.000    2295.76621      46.56178
  60.18100    2134.000    2299.69631      46.19524
  60.19100    2085.000    2303.49323      45.66180
  60.20100    2105.000    2306.38588      45.88028
  60.21100    2123.000    2308.46667      46.07602
  60.22100    2136.000    2308.64805      46.21688
  60.23100    2080.000    2307.61491      45.60701
  60.24100    2077.000    2304.43153      45.57411
  60.25100    2088.000    2300.02777      45.69464
  60.26100    2179.000    2294.07235      46.67976
  60.27100    2099.000    2287.29960      45.81484
  60.28100    2161.000    2280.01067      46.48656
  60.29100    2186.000    2272.50118      46.75468
  60.30100    2120.000    2265.42136      46.04346
  60.31100    2178.000    2258.66037      46.66905
  60.32100    2088.000    2252.96083      45.69464
  60.33100    2156.000    2247.95596      46.43275
  60.34100    2197.000    2244.30245      46.87217
  60.35100    2239.000    2241.56348      47.31807
  60.36100    2245.000    2240.18178      47.38143
  60.37100    2257.000    2239.80643      47.50789
  60.38100    2187.000    2240.57425      46.76537
  60.39100    2200.000    2242.37000      46.90416
  60.40100    2151.000    2244.96324      46.37887
  60.41100    2188.000    2248.58852      46.77606
  60.42101    2234.000    2252.64396      47.26521
  60.43100    2272.000    2257.74191      47.66550
  60.44100    2220.000    2262.99947      47.11687
  60.45100    2174.000    2269.35429      46.62617
  60.46101    2217.000    2275.81904      47.08503
  60.47100    2163.000    2283.42783      46.50806
  60.48100    2152.000    2291.31076      46.38965
  60.49100    2141.000    2300.33972      46.27094
  60.50101    2187.000    2309.90770      46.76537
  60.51101    2211.000    2320.35463      47.02127
  60.52100    2182.000    2331.54653      46.71188
  60.53101    2272.000    2342.95725      47.66550
  60.54101    2171.000    2355.20862      46.59399
  60.55101    2202.000    2366.51052      46.92547
  60.56100    2244.000    2378.53505      47.37088
  60.57101    2215.000    2388.33184      47.06378
  60.58101    2242.000    2398.54350      47.34976
  60.59101    2257.000    2405.64146      47.50789
  60.60101    2336.000    2412.81658      48.33218
  60.61101    2326.000    2416.86079      48.22862
  60.62101    2411.000    2420.71753      49.10193
  60.63101    2353.000    2422.20253      48.50773
  60.64101    2350.000    2423.30675      48.47680
  60.65101    2372.000    2423.18813      48.70318
  60.66101    2458.000    2422.36567      49.57822
  60.67101    2501.000    2421.42637      50.01000
  60.68101    2427.000    2419.09686      49.26460
  60.69101    2443.000    2417.46593      49.42672
  60.70101    2492.000    2413.58199      49.91993
  60.71101    2400.000    2410.93232      48.98980
  60.72101    2417.000    2405.77890      49.16299
  60.73101    2430.000    2402.36761      49.29502
  60.74101    2367.000    2397.45948      48.65182
  60.75101    2406.000    2394.98396      49.05099
  60.76101    2313.000    2392.79174      48.09366
  60.77101    2341.000    2393.85687      48.38388
  60.78101    2385.000    2396.94449      48.83646
  60.79101    2389.000    2403.97396      48.87740
  60.80101    2343.000    2414.27741      48.40454
  60.81101    2398.000    2428.79470      48.96938
  60.82101    2410.000    2447.24505      49.09175
  60.83101    2499.000    2469.54648      49.99000
  60.84101    2456.000    2495.82480      49.55805
  60.85101    2471.000    2524.76892      49.70915
  60.86102    2558.000    2557.14965      50.57668
  60.87101    2622.000    2590.06856      51.20546
  60.88101    2677.000    2625.26112      51.73973
  60.89101    2715.000    2658.31730      52.10566
  60.90102    2694.000    2692.12890      51.90376
  60.91101    2721.000    2721.06856      52.16320
  60.92101    2728.000    2749.68437      52.23026
  60.93102    2737.000    2772.05902      52.31635
  60.94102    2841.000    2794.51007      53.30103
  60.95102    2795.000    2811.30778      52.86776
  60.96101    2758.000    2830.18164      52.51666
  60.97102    2926.000    2846.05729      54.09251
  60.98102    2873.000    2865.81435      53.60038
  60.99102    2925.000    2886.04151      54.08326
  61.00101    2907.000    2909.76342      53.91660
  61.01102    2890.000    2936.38797      53.75872
  61.02102    2863.000    2963.37730      53.50701
  61.03102    3000.000    2993.20296      54.77226
  61.04102    2908.000    3018.71164      53.92587
  61.05102    3028.000    3045.42050      55.02727
  61.06102    2983.000    3064.11405      54.61684
  61.07102    2909.000    3082.54117      53.93515
  61.08102    2908.000    3092.02477      53.92587
  61.09102    2919.000    3100.83941      54.02777
  61.10102    2970.000    3102.11710      54.49771
  61.11102    2961.000    3102.90324      54.41507
  61.12102    2890.000    3098.48524      53.75872
  61.13102    2965.000    3093.64586      54.45181
  61.14102    2891.000    3086.15471      53.76802
  61.15102    2908.000    3078.30765      53.92587
  61.16102    2956.000    3070.72333      54.36911
  61.17102    2892.000    3063.44800      53.77732
  61.18102    2988.000    3059.92052      54.66260
  61.19102    3052.000    3058.49104      55.24491
  61.20102    3043.000    3064.24945      55.16339
  61.21102    3127.000    3075.01600      55.91959
  61.22102    3129.000    3094.96100      55.93746
  61.23102    3110.000    3123.02097      55.76738
  61.24102    3230.000    3159.71130      56.83309
  61.25102    3270.000    3206.65424      57.18391
  61.26102    3315.000    3259.02300      57.57604
  61.27102    3470.000    3322.39513      58.90670
  61.28102    3443.000    3386.21812      58.67708
  61.29102    3555.000    3460.41380      59.62382
  61.30103    3744.000    3529.69194      61.18823
  61.31102    3777.000    3606.24242      61.45730
  61.32102    3953.000    3673.28674      62.87289
  61.33102    4032.000    3740.24186      63.49803
  61.34103    3991.000    3795.59916      63.17436
  61.35102    4049.000    3837.59359      63.63175
  61.36102    4060.000    3870.49349      63.71813
  61.37103    3998.000    3874.91724      63.22974
  61.38103    3913.000    3877.09076      62.55398
  61.39103    3947.000    3842.00750      62.82515
  61.40102    3912.000    3812.15667      62.54598
  61.41103    3889.000    3748.00206      62.36185
  61.42103    3802.000    3693.10904      61.66036
  61.43103    3692.000    3615.97822      60.76183
  61.44102    3599.000    3547.93712      59.99166
  61.45103    3660.000    3471.19517      60.49793
  61.46103    3484.000    3401.01602      59.02542
  61.47103    3489.000    3332.46584      59.06776
  61.48103    3305.000    3267.81763      57.48913
  61.49103    3349.000    3210.32175      57.87055
  61.50103    3294.000    3155.16729      57.39338
  61.51103    3289.000    3109.12289      57.34980
  61.52103    3139.000    3065.18786      56.02678
  61.53103    3146.000    3030.57892      56.08921
  61.54103    3126.000    2998.56262      55.91064
  61.55103    3107.000    2976.41127      55.74047
  61.56103    2999.000    2956.76181      54.76313
  61.57103    2985.000    2947.93431      54.63515
  61.58103    3013.000    2940.21634      54.89080
  61.59103    3048.000    2943.75083      55.20870
  61.60103    3010.000    2945.80815      54.86346
  61.61103    3085.000    2958.45628      55.54277
  61.62103    3053.000    2966.92154      55.25396
  61.63103    3029.000    2984.36262      55.03635
  61.64103    3024.000    2996.18483      54.99091
  61.65103    3055.000    3015.09563      55.27205
  61.66103    3048.000    3028.69454      55.20870
  61.67103    3127.000    3047.38801      55.91959
  61.68103    3142.000    3062.28130      56.05354
  61.69103    3090.000    3079.38982      55.58777
  61.70103    3195.000    3094.74903      56.52433
  61.71103    3098.000    3107.62372      55.65968
  61.72103    3188.000    3120.98508      56.46237
  61.73103    3304.000    3125.63042      57.48043
  61.74104    3254.000    3132.80215      57.04384
  61.75103    3196.000    3125.02313      56.53318
  61.76103    3207.000    3120.39023      56.63038
  61.77103    3124.000    3097.67844      55.89276
  61.78104    3261.000    3076.68952      57.10517
  61.79103    3131.000    3039.01501      55.95534
  61.80103    3038.000    3000.90272      55.11806
  61.81104    2960.000    2951.68373      54.40588
  61.82104    3003.000    2900.87416      54.79964
  61.83104    2960.000    2846.51775      54.40588
  61.84103    2881.000    2791.06511      53.67495
  61.85104    2775.000    2737.91818      52.67826
  61.86104    2665.000    2685.43358      51.62364
  61.87104    2594.000    2638.47018      50.93133
  61.88103    2624.000    2594.14916      51.22499
  61.89104    2520.000    2555.98908      50.19960
  61.90104    2614.000    2521.84499      51.12729
  61.91104    2627.000    2493.10490      51.25427
  61.92104    2505.000    2468.62786      50.04998
  61.93104    2451.000    2447.88833      49.50757
  61.94104    2502.000    2430.55995      50.02000
  61.95104    2546.000    2415.16341      50.45790
  61.96104    2500.000    2401.46403      50.00000
  61.97104    2329.000    2388.33239      48.25972
  61.98104    2435.000    2375.09607      49.34572
  61.99104    2450.000    2361.83856      49.49747
  62.00104    2405.000    2347.65527      49.04080
  62.01104    2489.000    2333.55610      49.88988
  62.02104    2396.000    2319.15393      48.94895
  62.03104    2445.000    2305.30572      49.44694
  62.04104    2416.000    2292.58270      49.15282
  62.05104    2398.000    2280.93368      48.96938
  62.06104    2274.000    2271.58520      47.68647
  62.07104    2330.000    2263.72344      48.27007
  62.08104    2403.000    2258.64745      49.02040
  62.09104    2398.000    2255.19484      48.96938
  62.10104    2357.000    2254.46377      48.54894
  62.11104    2331.000    2255.26419      48.28043
  62.12104    2376.000    2258.43963      48.74423
  62.13104    2288.000    2262.93171      47.83305
  62.14104    2280.000    2269.20481      47.74934
  62.15104    2328.000    2276.50174      48.24935
  62.16104    2333.000    2284.94897      48.30114
  62.17104    2255.000    2293.96106      47.48684
  62.18105    2336.000    2303.55530      48.33218
  62.19104    2324.000    2313.08827      48.20788
  62.20104    2374.000    2322.54652      48.72371
  62.21104    2316.000    2331.41433      48.12484
  62.22105    2335.000    2339.39620      48.32184
  62.23104    2347.000    2346.64103      48.44585
  62.24104    2270.000    2352.20573      47.64452
  62.25105    2336.000    2357.67052      48.33218
  62.26105    2364.000    2361.14270      48.62098
  62.27105    2325.000    2365.64312      48.21825
  62.28104    2312.000    2368.77220      48.08326
  62.29105    2355.000    2373.83641      48.52834
  62.30105    2316.000    2379.00800      48.12484
  62.31105    2347.000    2386.14177      48.44585
  62.32104    2374.000    2395.15088      48.72371
  62.33105    2336.000    2405.00153      48.33218
  62.34105    2413.000    2418.64477      49.12230
  62.35105    2449.000    2430.61695      49.48737
  62.36105    2489.000    2448.21002      49.88988
  62.37105    2459.000    2460.61272      49.58831
  62.38105    2487.000    2479.78686      49.86983
  62.39105    2502.000    2490.50072      50.02000
  62.40105    2505.000    2507.60997      50.04998
  62.41105    2447.000    2515.17323      49.46716
  62.42105    2518.000    2526.40979      50.17968
  62.43105    2516.000    2530.81068      50.15975
  62.44105    2482.000    2534.85601      49.81968
  62.45105    2465.000    2535.25755      49.64877
  62.46105    2483.000    2532.67241      49.82971
  62.47105    2453.000    2527.17122      49.52777
  62.48105    2429.000    2517.94086      49.28488
  62.49105    2510.000    2504.74723      50.09990
  62.50105    2462.000    2488.56419      49.61854
  62.51105    2451.000    2467.38589      49.50757
  62.52105    2541.000    2445.08625      50.40834
  62.53105    2392.000    2418.08084      48.90808
  62.54105    2334.000    2392.06692      48.31149
  62.55105    2410.000    2363.00220      49.09175
  62.56105    2283.000    2336.80992      47.78075
  62.57105    2358.000    2309.47103      48.55924
  62.58105    2352.000    2286.71803      48.49743
  62.59105    2421.000    2264.20304      49.20366
  62.60105    2325.000    2247.55637      48.21825
  62.61105    2309.000    2232.27490      48.05205
  62.62106    2354.000    2223.01800      48.51804
  62.63105    2337.000    2216.19673      48.34253
  62.64105    2438.000    2214.33720      49.37611
  62.65105    2407.000    2215.64806      49.06118
  62.66106    2377.000    2220.53768      48.75449
  62.67105    2417.000    2228.76197      49.16299
  62.68105    2335.000    2239.58263      48.32184
  62.69106    2425.000    2253.42333      49.24429
  62.70106    2383.000    2269.45978      48.81598
  62.71106    2382.000    2287.89238      48.80574
  62.72105    2440.000    2308.46702      49.39635
  62.73106    2483.000    2330.75046      49.82971
  62.74106    2476.000    2355.33107      49.75942
  62.75106    2474.000    2380.60242      49.73932
  62.76105    2401.000    2408.17586      49.00000
  62.77106    2546.000    2435.21108      50.45790
  62.78106    2477.000    2464.03236      49.76947
  62.79106    2513.000    2490.89304      50.12983
  62.80106    2556.000    2518.34174      50.55690
  62.81106    2527.000    2543.09221      50.26928
  62.82106    2443.000    2567.15328      49.42672
  62.83106    2548.000    2588.60874      50.47772
  62.84106    2472.000    2609.18886      49.71921
  62.85106    2524.000    2628.18154      50.23943
  62.86106    2470.000    2647.20273      49.69910
  62.87106    2448.000    2666.38929      49.47727
  62.88106    2602.000    2687.24756      51.00980
  62.89106    2622.000    2710.00454      51.20546
  62.90106    2584.000    2735.71160      50.83306
  62.91106    2578.000    2764.48582      50.77401
  62.92106    2694.000    2795.98488      51.90376
  62.93106    2708.000    2830.78851      52.03845
  62.94106    2780.000    2866.46740      52.72570
  62.95106    2783.000    2904.61123      52.75415
  62.96106    2925.000    2940.83987      54.08326
  62.97106    2970.000    2977.66465      54.49771
  62.98106    3032.000    3009.63654      55.06360
  62.99106    3053.000    3039.37469      55.25396
  63.00106    3114.000    3061.79355      55.80322
  63.01106    3144.000    3078.51539      56.07138
  63.02106    3182.000    3086.41846      56.40922
  63.03106    3198.000    3085.96083      56.55086
  63.04106    3069.000    3076.51864      55.39856
  63.05106    3085.000    3059.02741      55.54277
  63.06107    3151.000    3033.52424      56.13377
  63.07106    3219.000    3003.06206      56.73624
  63.08106    3085.000    2966.09188      55.54277
  63.09106    2996.000    2928.28202      54.73573
  63.10107    2922.000    2884.98913      54.05553
  63.11106    2841.000    2844.49169      53.30103
  63.12106    2824.000    2799.70989      53.14132
  63.13107    2785.000    2759.70156      52.77309
  63.14107    2718.000    2717.46194      52.13444
  63.15107    2810.000    2681.20853      53.00943
  63.16106    2600.000    2645.24109      50.99020
  63.17107    2590.000    2615.97505      50.89204
  63.18107    2472.000    2589.65960      49.71921
  63.19107    2506.000    2570.63574      50.05996
  63.20107    2623.000    2556.77799      51.21523
  63.21107    2584.000    2550.46083      50.83306
  63.22107    2554.000    2550.90662      50.53712
  63.23107    2530.000    2558.80963      50.29911
  63.24107    2552.000    2574.33948      50.51733
  63.25107    2590.000    2596.88091      50.89204
  63.26107    2553.000    2626.98815      50.52722
  63.27107    2534.000    2663.25343      50.33885
  63.28107    2632.000    2705.82519      51.30302
  63.29107    2507.000    2753.25270      50.06995
  63.30107    2626.000    2804.46191      51.24451
  63.31107    2703.000    2858.87206      51.99038
  63.32107    2794.000    2913.40027      52.85830
  63.33107    2805.000    2969.43724      52.96225
  63.34107    2759.000    3021.35564      52.52618
  63.35107    2892.000    3073.42214      53.77732
  63.36107    2905.000    3116.77103      53.89805
  63.37107    2907.000    3159.48253      53.91660
  63.38107    3011.000    3189.61577      54.87258
  63.39107    3105.000    3218.99032      55.72253
  63.40107    3050.000    3235.03971      55.22680
  63.41107    3080.000    3250.60849      55.49775
  63.42107    3218.000    3256.41685      56.72742
  63.43107    3341.000    3261.64409      57.80138
  63.44107    3375.000    3262.88645      58.09475
  63.45107    3486.000    3262.28826      59.04236
  63.46107    3499.000    3262.68070      59.15234
  63.47107    3663.000    3259.25603      60.52272
  63.48107    3624.000    3258.65926      60.19966
  63.49107    3591.000    3252.51359      59.92495
  63.50108    3700.000    3248.26655      60.82763
  63.51107    3609.000    3237.34802      60.07495
  63.52107    3640.000    3226.29463      60.33241
  63.53107    3531.000    3208.28372      59.42222
  63.54108    3475.000    3188.80983      58.94913
  63.55107    3429.000    3163.09280      58.55766
  63.56107    3363.000    3136.11454      57.99138
  63.57108    3240.000    3103.54361      56.92100
  63.58108    3108.000    3070.73721      55.74944
  63.59108    2969.000    3032.54507      54.48853
  63.60107    2970.000    2994.72037      54.49771
  63.61108    2841.000    2951.84884      53.30103
  63.62108    2843.000    2909.50074      53.31979
  63.63108    2779.000    2863.52003      52.71622
  63.64108    2625.000    2818.39543      51.23475
  63.65108    2593.000    2772.02450      50.92150
  63.66108    2512.000    2727.18622      50.11986
  63.67108    2591.000    2683.71758      50.90187
  63.68108    2454.000    2642.26236      49.53786
  63.69108    2499.000    2604.16186      49.99000
  63.70108    2500.000    2568.00558      50.00000
  63.71108    2421.000    2536.27371      49.20366
  63.72108    2359.000    2505.97088      48.56953
  63.73108    2410.000    2480.48874      49.09175
  63.74108    2401.000    2455.76578      49.00000
  63.75108    2418.000    2435.83545      49.17316
  63.76108    2339.000    2416.17432      48.36321
  63.77108    2318.000    2400.78942      48.14561
  63.78108    2343.000    2385.46055      48.40454
  63.79108    2295.000    2373.46419      47.90615
  63.80108    2299.000    2361.47541      47.94789
  63.81108    2312.000    2351.79219      48.08326
  63.82108    2310.000    2342.17567      48.06246
  63.83108    2426.000    2334.07836      49.25444
  63.84108    2355.000    2326.22324      48.52834
  63.85108    2246.000    2319.39544      47.39198
  63.86108    2293.000    2313.03580      47.88528
  63.87108    2262.000    2307.48293      47.56049
  63.88108    2307.000    2302.56762      48.03124
  63.89108    2408.000    2298.38658      49.07137
  63.90108    2314.000    2294.90704      48.10405
  63.91108    2306.000    2292.20451      48.02083
  63.92108    2337.000    2290.13519      48.34253
  63.93108    2338.000    2288.95688      48.35287
  63.94109    2379.000    2288.18169      48.77499
  63.95108    2312.000    2288.30832      48.08326
  63.96108    2252.000    2288.48119      47.45524
  63.97108    2307.000    2289.34691      48.03124
  63.98109    2293.000    2289.90219      47.88528
  63.99109    2275.000    2290.75161      47.69696
  64.00108    2251.000    2291.01774      47.44470
  64.01109    2247.000    2291.16166      47.40253
  64.02109    2273.000    2290.51160      47.67599
  64.03108    2302.000    2289.42444      47.97916
  64.04108    2211.000    2287.40621      47.02127
  64.05109    2335.000    2284.81538      48.32184
  64.06109    2261.000    2281.35665      47.54998
  64.07108    2287.000    2277.44685      47.82259
  64.08109    2214.000    2273.00183      47.05316
  64.09109    2341.000    2268.45796      48.38388
  64.10109    2259.000    2263.86812      47.52894
  64.11108    2213.000    2259.68351      47.04253
  64.12109    2270.000    2255.89512      47.64452
  64.13109    2204.000    2253.05910      46.94677
  64.14109    2163.000    2250.95568      46.50806
  64.15108    2265.000    2250.31911      47.59202
  64.16109    2233.000    2250.70845      47.25463
  64.17109    2250.000    2252.99371      47.43417
  64.18109    2271.000    2256.67630      47.65501
  64.19109    2322.000    2262.55989      48.18714
  64.20109    2421.000    2270.37311      49.20366
  64.21109    2395.000    2280.61215      48.93874
  64.22109    2383.000    2293.42091      48.81598
  64.23109    2394.000    2308.91938      48.92852
  64.24109    2375.000    2327.46526      48.73397
  64.25109    2400.000    2349.09077      48.98980
  64.26109    2484.000    2373.84098      49.83974
  64.27109    2543.000    2402.19978      50.42817
  64.28109    2532.000    2433.14903      50.31898
  64.29109    2681.000    2468.35020      51.77837
  64.30109    2678.000    2504.76996      51.74940
  64.31109    2732.000    2546.02760      52.26854
  64.32109    2739.000    2586.16867      52.33546
  64.33109    2812.000    2631.22770      53.02829
  64.34109    2800.000    2672.15613      52.91503
  64.35109    2794.000    2716.96638      52.85830
  64.36109    2923.000    2755.03063      54.06478
  64.37109    3040.000    2794.51892      55.13620
  64.38110    2946.000    2826.59765      54.27706
  64.39109    3023.000    2856.57444      54.98182
  64.40109    3165.000    2881.04445      56.25833
  64.41109    3087.000    2899.81960      55.56078
  64.42110    3153.000    2916.61829      56.15158
  64.43109    3106.000    2924.42351      55.73150
  64.44109    3138.000    2933.75527      56.01785
  64.45110    3194.000    2931.96697      56.51548
  64.46110    3216.000    2934.06706      56.70979
  64.47109    3186.000    2924.95473      56.44467
  64.48109    3257.000    2920.59981      57.07013
  64.49110    3194.000    2907.26810      56.51548
  64.50110    3248.000    2898.11328      56.99123
  64.51109    3065.000    2883.42930      55.36244
  64.52110    3072.000    2871.05931      55.42562
  64.53110    3073.000    2856.45958      55.43465
  64.54110    3075.000    2841.63620      55.45269
  64.55109    2979.000    2827.43885      54.58022
  64.56110    2845.000    2809.98153      53.33854
  64.57110    2856.000    2795.66702      53.44156
  64.58110    2720.000    2774.76216      52.15362
  64.59109    2741.000    2758.86917      52.35456
  64.60110    2652.000    2733.47805      51.49757
  64.61110    2538.000    2713.88919      50.37857
  64.62110    2425.000    2684.13033      49.24429
  64.63110    2587.000    2659.80581      50.86256
  64.64110    2542.000    2627.64298      50.41825
  64.65110    2481.000    2599.66996      49.80964
  64.66110    2398.000    2568.09274      48.96938
  64.67110    2346.000    2539.10492      48.43552
  64.68110    2305.000    2510.40489      48.01041
  64.69110    2255.000    2482.90271      47.48684
  64.70110    2380.000    2458.19314      48.78524
  64.71110    2374.000    2433.66296      48.72371
  64.72110    2302.000    2413.07186      47.97916
  64.73110    2257.000    2392.02368      47.50789
  64.74110    2310.000    2375.02802      48.06246
  64.75110    2240.000    2357.29036      47.32864
  64.76110    2223.000    2343.08073      47.14870
  64.77110    2237.000    2328.12434      47.29693
  64.78111    2229.000    2315.91159      47.21228
  64.79110    2235.000    2303.19824      47.27579
  64.80110    2134.000    2292.51160      46.19524
  64.81110    2263.000    2281.57962      47.57100
  64.82111    2207.000    2272.12672      46.97871
  64.83110    2310.000    2262.75711      48.06246
  64.84110    2167.000    2254.50586      46.55105
  64.85110    2233.000    2246.61872      47.25463
  64.86111    2131.000    2239.61794      46.16275
  64.87110    2186.000    2233.24648      46.75468
  64.88110    2244.000    2227.69556      47.37088
  64.89111    2142.000    2222.91994      46.28175
  64.90111    2186.000    2219.07224      46.75468
  64.91110    2231.000    2216.06065      47.23346
  64.92110    2314.000    2214.22521      48.10405
  64.93111    2260.000    2213.20312      47.53946
  64.94111    2147.000    2213.75393      46.33573
  64.95110    2240.000    2215.08674      47.32864
  64.96111    2173.000    2218.39273      46.61545
  64.97111    2153.000    2222.46260      46.40043
  64.98111    2246.000    2228.68031      47.39198
  64.99110    2165.000    2235.61740      46.52956
  65.00111    2219.000    2244.54779      47.10626
  65.01111    2317.000    2254.12347      48.13522
  65.02111    2240.000    2265.30595      47.32864
  65.03111    2328.000    2277.10395      48.24935
  65.04111    2268.000    2290.15803      47.62352
  65.05111    2344.000    2303.82585      48.41488
  65.06111    2380.000    2318.45793      48.78524
  65.07111    2336.000    2333.57421      48.33218
  65.08111    2386.000    2349.31031      48.84670
  65.09111    2361.000    2365.01261      48.59012
  65.10111    2444.000    2380.78608      49.43683
  65.11111    2403.000    2395.56382      49.02040
  65.12111    2347.000    2409.61852      48.44585
  65.13111    2350.000    2421.53901      48.47680
  65.14111    2344.000    2431.89898      48.41488
  65.15111    2370.000    2439.36209      48.68264
  65.16111    2408.000    2444.73112      49.07137
  65.17111    2398.000    2447.21292      48.96938
  65.18111    2387.000    2447.49556      48.85693
  65.19111    2330.000    2445.54308      48.27007
  65.20111    2403.000    2441.48748      49.02040
  65.21111    2350.000    2436.06140      48.47680
  65.22112    2337.000    2428.62882      48.34253
  65.23111    2290.000    2420.65425      47.85394
  65.24111    2300.000    2410.87664      47.95831
  65.25111    2309.000    2401.25388      48.05205
  65.26112    2417.000    2390.28523      49.16299
  65.27111    2287.000    2380.10002      47.82259
  65.28111    2341.000    2369.30455      48.38388
  65.29111    2281.000    2359.74615      47.75982
  65.30112    2362.000    2350.50670      48.60041
  65.31111    2377.000    2342.84010      48.75449
  65.32111    2262.000    2336.46384      47.56049
  65.33112    2319.000    2331.77947      48.15599
  65.34112    2326.000    2329.17362      48.22862
  65.35111    2315.000    2328.23409      48.11445
  65.36111    2376.000    2329.75138      48.74423
  65.37112    2387.000    2332.72246      48.85693
  65.38112    2380.000    2338.03707      48.78524
  65.39111    2374.000    2344.41158      48.72371
  65.40112    2403.000    2352.52244      49.02040
  65.41112    2441.000    2361.17610      49.40648
  65.42112    2464.000    2370.46986      49.63869
  65.43111    2545.000    2379.74031      50.44799
  65.44112    2473.000    2388.32969      49.72927
  65.45112    2469.000    2396.44380      49.68903
  65.46112    2556.000    2402.56348      50.55690
  65.47112    2481.000    2408.05072      49.80964
  65.48112    2497.000    2410.54164      49.96999
  65.49112    2443.000    2412.53678      49.42672
  65.50112    2487.000    2411.02433      49.86983
  65.51112    2392.000    2409.27106      48.90808
  65.52112    2454.000    2404.26823      49.53786
  65.53112    2448.000    2399.18939      49.47727
  65.54112    2408.000    2391.96580      49.07137
  65.55112    2365.000    2384.63272      48.63126
  65.56112    2362.000    2376.67792      48.60041
  65.57112    2360.000    2368.36447      48.57983
  65.58112    2352.000    2360.81328      48.49743
  65.59112    2384.000    2352.61335      48.82622
  65.60112    2368.000    2346.15894      48.66210
  65.61112    2381.000    2339.01429      48.79549
  65.62112    2302.000    2334.17451      47.97916
  65.63112    2418.000    2328.97823      49.17316
  65.64112    2442.000    2326.25729      49.41660
  65.65112    2339.000    2323.65241      48.36321
  65.66113    2344.000    2323.36132      48.41488
  65.67112    2488.000    2323.44348      49.87986
  65.68112    2377.000    2325.40683      48.75449
  65.69112    2472.000    2327.60276      49.71921
  65.70113    2363.000    2331.01253      48.61070
  65.71112    2409.000    2334.13047      49.08157
  65.72112    2495.000    2337.61203      49.94997
  65.73112    2550.000    2340.14625      50.49752
  65.74113    2445.000    2342.20049      49.44694
  65.75112    2397.000    2342.81058      48.95917
  65.76112    2309.000    2342.40973      48.05205
  65.77113    2391.000    2340.43124      48.89785
  65.78113    2414.000    2337.43783      49.13247
  65.79112    2371.000    2333.04570      48.69292
  65.80112    2423.000    2328.07679      49.22398
  65.81113    2378.000    2322.13292      48.76474
  65.82113    2364.000    2316.22589      48.62098
  65.83112    2307.000    2309.99929      48.03124
  65.84113    2341.000    2304.26735      48.38388
  65.85113    2187.000    2298.94093      46.76537
  65.86113    2293.000    2294.27032      47.88528
  65.87112    2272.000    2290.65920      47.66550
  65.88113    2192.000    2287.55848      46.81880
  65.89113    2259.000    2286.02489      47.52894
  65.90113    2286.000    2284.73690      47.81213
  65.91113    2194.000    2285.33673      46.84015
  65.92113    2207.000    2285.87359      46.97871
  65.93113    2204.000    2288.31944      46.94677
  65.94113    2143.000    2290.34998      46.29255
  65.95113    2172.000    2293.76557      46.60472
  65.96113    2129.000    2296.44377      46.14109
  65.97113    2150.000    2299.28570      46.36810
  65.98113    2272.000    2301.28257      47.66550
  65.99113    2198.000    2301.86461      46.88283
  66.00113    2162.000    2301.77703      46.49731
  66.01113    2200.000    2299.06161      46.90416
  66.02113    2124.000    2295.94233      46.08688
  66.03113    2185.000    2289.86351      46.74398
  66.04113    2295.000    2283.53774      47.90615
  66.05113    2176.000    2274.78444      46.64762
  66.06113    2230.000    2265.80509      47.22287
  66.07113    2289.000    2255.44638      47.84349
  66.08113    2162.000    2244.92915      46.49731
  66.09113    2240.000    2234.19804      47.32864
  66.10114    2252.000    2223.68055      47.45524
  66.11113    2229.000    2214.07812      47.21228
  66.12113    2260.000    2205.42024      47.53946
  66.13113    2233.000    2198.54707      47.25463
  66.14114    2231.000    2193.50412      47.23346
  66.15113    2304.000    2190.69054      48.00000
  66.16113    2239.000    2190.42055      47.31807
  66.17113    2304.000    2192.35588      48.00000
  66.18114    2300.000    2197.28552      47.95831
  66.19113    2290.000    2204.25700      47.85394
  66.20113    2341.000    2214.60166      48.38388
  66.21114    2222.000    2226.99958      47.13810
  66.22114    2291.000    2243.33889      47.86439
  66.23113    2297.000    2261.79155      47.92703
  66.24113    2348.000    2285.08366      48.45617
  66.25114    2272.000    2310.58143      47.66550
  66.26114    2362.000    2341.89099      48.60041
  66.27113    2329.000    2375.30951      48.25972
  66.28114    2360.000    2415.73104      48.57983
  66.29114    2375.000    2458.25952      48.73397
  66.30114    2379.000    2508.62970      48.77499
  66.31113    2485.000    2561.13968      49.84977
  66.32114    2553.000    2621.72553      50.52722
  66.33114    2637.000    2684.44952      51.35173
  66.34114    2608.000    2753.42498      51.06858
  66.35114    2687.000    2824.41929      51.83628
  66.36114    2789.000    2897.30114      52.81098
  66.37114    2837.000    2971.80982      53.26350
  66.38114    2928.000    3040.65260      54.11099
  66.39114    3023.000    3110.66017      54.98182
  66.40114    3056.000    3164.86903      55.28110
  66.41114    3176.000    3219.84434      56.35601
  66.42114    3290.000    3249.47095      57.35852
  66.43114    3505.000    3278.62864      59.20304
  66.44114    3374.000    3279.91121      58.08615
  66.45114    3460.000    3278.47581      58.82177
  66.46114    3614.000    3254.29261      60.11655
  66.47114    3517.000    3225.39717      59.30430
  66.48114    3485.000    3182.62938      59.03389
  66.49114    3487.000    3134.01466      59.05082
  66.50114    3565.000    3079.91007      59.70762
  66.51114    3527.000    3019.81084      59.38855
  66.52114    3391.000    2960.32203      58.23229
  66.53114    3378.000    2895.97047      58.12056
  66.54115    3207.000    2835.89131      56.63038
  66.55114    3248.000    2773.59364      56.99123
  66.56114    3084.000    2717.21698      55.53378
  66.57114    3019.000    2661.56191      54.94543
  66.58115    2923.000    2612.07919      54.06478
  66.59114    2788.000    2565.91454      52.80151
  66.60114    2685.000    2525.40925      51.81699
  66.61115    2685.000    2489.49554      51.81699
  66.62115    2584.000    2458.43233      50.83306
  66.63114    2493.000    2432.39658      49.92995
  66.64114    2352.000    2409.97919      48.49743
  66.65115    2330.000    2392.13990      48.27007
  66.66115    2274.000    2376.69214      47.68647
  66.67114    2255.000    2364.85823      47.48684
  66.68114    2189.000    2354.21886      46.78675
  66.69115    2226.000    2345.88759      47.18051
  66.70115    2202.000    2337.98006      46.92547
  66.71114    2195.000    2331.17401      46.85083
  66.72115    2195.000    2324.48703      46.85083
  66.73115    2208.000    2318.05033      46.98936
  66.74115    2158.000    2311.91646      46.45428
  66.75114    2190.000    2305.76294      46.79744
  66.76115    2211.000    2300.21453      47.02127
  66.77115    2169.000    2294.81141      46.57253
  66.78115    2237.000    2290.23514      47.29693
  66.79115    2285.000    2286.05567      47.80167
  66.80115    2260.000    2282.70214      47.53946
  66.81115    2254.000    2279.87926      47.47631
  66.82115    2324.000    2277.68504      48.20788
  66.83115    2275.000    2275.92729      47.69696
  66.84115    2361.000    2274.53100      48.59012
  66.85115    2231.000    2273.34348      47.23346
  66.86115    2289.000    2272.32891      47.84349
  66.87115    2321.000    2271.26678      48.17675
  66.88115    2335.000    2270.47083      48.32184
  66.89115    2423.000    2269.42457      49.22398
  66.90115    2323.000    2269.07565      48.19751
  66.91115    2351.000    2268.42288      48.48711
  66.92115    2293.000    2269.02112      47.88528
  66.93115    2290.000    2269.48550      47.85394
  66.94115    2282.000    2271.72137      47.77028
  66.95115    2319.000    2274.18080      48.15599
  66.96115    2238.000    2278.78936      47.30751
  66.97115    2311.000    2283.93090      48.07286
  66.98116    2213.000    2291.35606      47.04253
  66.99115    2153.000    2299.46390      46.40043
  67.00115    2190.000    2309.62253      46.79744
  67.01115    2284.000    2320.44724      47.79121
  67.02116    2260.000    2332.65333      47.53946
  67.03115    2252.000    2345.33970      47.45524
  67.04115    2231.000    2358.30699      47.23346
  67.05116    2280.000    2371.54293      47.74934
  67.06116    2236.000    2383.68090      47.28636
  67.07115    2224.000    2395.61235      47.15931
  67.08115    2232.000    2405.15699      47.24405
  67.09116    2323.000    2413.70036      48.19751
  67.10116    2168.000    2418.96376      46.56178
  67.11115    2219.000    2422.18470      47.10626
  67.12115    2236.000    2422.09523      47.28636
  67.13116    2238.000    2419.24686      47.30751
  67.14116    2267.000    2413.80030      47.61302
  67.15115    2206.000    2405.67191      46.96807
  67.16116    2302.000    2396.01540      47.97916
  67.17116    2174.000    2384.39008      46.62617
  67.18116    2208.000    2372.29469      46.98936
  67.19115    2237.000    2359.21119      47.29693
  67.20116    2158.000    2346.39891      46.45428
  67.21116    2195.000    2333.60310      46.85083
  67.22116    2164.000    2321.47867      46.51881
  67.23116    2206.000    2310.33129      46.96807
  67.24116    2200.000    2299.83601      46.90416
  67.25116    2147.000    2291.14732      46.33573
  67.26116    2173.000    2282.73846      46.61545
  67.27116    2194.000    2276.75969      46.84015
  67.28116    2228.000    2270.57979      47.20169
  67.29116    2264.000    2267.12497      47.58151
  67.30116    2206.000    2263.17382      46.96807
  67.31116    2222.000    2261.80380      47.13810
  67.32116    2226.000    2259.99586      47.18051
  67.33116    2283.000    2260.11322      47.78075
  67.34116    2319.000    2260.12637      48.15599
  67.35116    2396.000    2261.05779      48.94895
  67.36116    2362.000    2262.19903      48.60041
  67.37116    2321.000    2263.33061      48.17675
  67.38116    2401.000    2264.68326      49.00000
  67.39116    2390.000    2265.41590      48.88763
  67.40116    2430.000    2266.07235      49.29502
  67.41116    2377.000    2265.99160      48.75449
  67.42117    2409.000    2265.44434      49.08157
  67.43116    2374.000    2264.47171      48.72371
  67.44116    2336.000    2262.96171      48.33218
  67.45116    2384.000    2261.48026      48.82622
  67.46117    2362.000    2260.03561      48.60041
  67.47116    2321.000    2258.83397      48.17675
  67.48116    2295.000    2258.78508      47.90615
  67.49117    2228.000    2258.64519      47.20169
  67.50117    2295.000    2260.77680      47.90615
  67.51116    2375.000    2262.10452      48.73397
  67.52116    2272.000    2266.25411      47.66550
  67.53117    2185.000    2268.99250      46.74398
  67.54117    2240.000    2274.37384      47.32864
  67.55116    2261.000    2278.25882      47.54998
  67.56116    2256.000    2284.16913      47.49737
  67.57117    2271.000    2289.05405      47.65501
  67.58117    2256.000    2295.16727      47.49737
  67.59116    2194.000    2300.95744      46.84015
  67.60117    2237.000    2307.24910      47.29693
  67.61117    2248.000    2313.84611      47.41308
  67.62117    2269.000    2320.42516      47.63402
  67.63116    2263.000    2327.72960      47.57100
  67.64117    2280.000    2334.80235      47.74934
  67.65117    2295.000    2342.82688      47.90615
  67.66117    2349.000    2350.75015      48.46648
  67.67117    2334.000    2359.59301      48.31149
  67.68117    2422.000    2368.87133      49.21382
  67.69117    2363.000    2378.66147      48.61070
  67.70117    2413.000    2389.61166      49.12230
  67.71117    2515.000    2400.31946      50.14978
  67.72117    2494.000    2412.58249      49.93996
  67.73117    2412.000    2423.67527      49.11211
  67.74117    2521.000    2435.91513      50.20956
  67.75117    2514.000    2446.19258      50.13980
  67.76117    2521.000    2456.60254      50.20956
  67.77117    2521.000    2464.62950      50.20956
  67.78117    2476.000    2471.78439      49.75942
  67.79117    2423.000    2476.86214      49.22398
  67.80117    2459.000    2480.63978      49.58831
  67.81117    2457.000    2482.72389      49.56813
  67.82117    2424.000    2483.90709      49.23413
  67.83117    2493.000    2483.19041      49.92995
  67.84117    2399.000    2482.49184      48.97959
  67.85117    2451.000    2478.83764      49.50757
  67.86118    2439.000    2475.87712      49.38623
  67.87117    2484.000    2469.32801      49.83974
  67.88117    2459.000    2463.52994      49.58831
  67.89117    2403.000    2454.25627      49.02040
  67.90118    2469.000    2445.50132      49.68903
  67.91117    2404.000    2434.24244      49.03060
  67.92117    2412.000    2423.28705      49.11211
  67.93118    2441.000    2410.90879      49.40648
  67.94118    2429.000    2398.77814      49.28488
  67.95117    2386.000    2386.00764      48.84670
  67.96117    2421.000    2373.49927      49.20366
  67.97118    2438.000    2360.67113      49.37611
  67.98118    2407.000    2348.26539      49.06118
  67.99117    2472.000    2335.79752      49.71921
  68.00117    2406.000    2323.97139      49.05099
  68.01118    2426.000    2312.20227      49.25444
  68.02118    2315.000    2301.25424      48.11445
  68.03117    2404.000    2290.40012      49.03060
  68.04118    2382.000    2280.26922      48.80574
  68.05118    2322.000    2270.13383      48.18714
  68.06118    2304.000    2260.47338      48.00000
  68.07117    2289.000    2250.69585      47.84349
  68.08118    2232.000    2241.15071      47.24405
  68.09118    2154.000    2231.45091      46.41121
  68.10118    2231.000    2222.07361      47.23346
  68.11118    2249.000    2212.60300      47.42362
  68.12118    2253.000    2203.69973      47.46578
  68.13118    2202.000    2194.79632      46.92547
  68.14118    2184.000    2186.79076      46.73328
  68.15118    2162.000    2178.81185      46.49731
  68.16118    2142.000    2172.01143      46.28175
  68.17118    2093.000    2165.20569      45.74932
  68.18118    2106.000    2159.72816      45.89117
  68.19118    2156.000    2154.24682      46.43275
  68.20118    2177.000    2150.01777      46.65833
  68.21118    2113.000    2145.81709      45.96738
  68.22118    2102.000    2142.69658      45.84757
  68.23118    2087.000    2139.61938      45.68370
  68.24118    2075.000    2137.40681      45.55217
  68.25118    2089.000    2135.23338      45.70558
  68.26118    2035.000    2133.71084      45.11097
  68.27118    2096.000    2132.21916      45.78209
  68.28118    2098.000    2131.21378      45.80393
  68.29118    2128.000    2130.26054      46.13025
  68.30119    2096.000    2129.72131      45.78209
  68.31118    2089.000    2129.28456      45.70558
  68.32118    2104.000    2129.29179      45.86938
  68.33118    2071.000    2129.51146      45.50824
  68.34119    2114.000    2130.31121      45.97826
  68.35118    2110.000    2131.52518      45.93473
  68.36118    2100.000    2133.56257      45.82576
  68.37119    2036.000    2136.32515      45.12206
  68.38119    2039.000    2140.23043      45.15529
  68.39118    2034.000    2145.17930      45.09989
  68.40118    2029.000    2151.60266      45.04442
  68.41119    2117.000    2159.38963      46.01087
  68.42119    2031.000    2168.82447      45.06662
  68.43118    2077.000    2179.81854      45.57411
  68.44118    2108.000    2192.43433      45.91296
  68.45119    2149.000    2206.68266      46.35731
  68.46119    2161.000    2222.28642      46.48656
  68.47118    2112.000    2239.24195      45.95650
  68.48119    2193.000    2257.23773      46.82948
  68.49119    2150.000    2275.95412      46.36810
  68.50119    2130.000    2295.17987      46.15192
  68.51118    2215.000    2314.11297      47.06378
  68.52119    2184.000    2332.95478      46.73328
  68.53119    2162.000    2350.29107      46.49731
  68.54119    2138.000    2366.74940      46.23851
  68.55119    2193.000    2380.61854      46.82948
  68.56119    2185.000    2392.85757      46.74398
  68.57119    2182.000    2401.74718      46.71188
  68.58119    2281.000    2408.44407      47.75982
  68.59119    2280.000    2411.56330      47.74934
  68.60119    2313.000    2412.33052      48.09366
  68.61119    2243.000    2410.05978      47.36032
  68.62119    2231.000    2405.76258      47.23346
  68.63119    2312.000    2399.55441      48.08326
  68.64119    2208.000    2392.02692      46.98936
  68.65119    2338.000    2383.83871      48.35287
  68.66119    2318.000    2375.10303      48.14561
  68.67119    2306.000    2366.65626      48.02083
  68.68119    2398.000    2358.16762      48.96938
  68.69119    2302.000    2350.47978      47.97916
  68.70119    2376.000    2342.73715      48.74423
  68.71119    2442.000    2335.97220      49.41660
  68.72119    2453.000    2328.53543      49.52777
  68.73119    2352.000    2322.09704      48.49743
  68.74120    2415.000    2314.11062      49.14265
  68.75119    2263.000    2307.14020      47.57100
  68.76119    2367.000    2298.18148      48.65182
  68.77119    2323.000    2290.23051      48.19751
  68.78120    2262.000    2280.80729      47.56049
  68.79119    2173.000    2272.24729      46.61545
  68.80119    2209.000    2263.69730      47.00000
  68.81120    2344.000    2255.71207      48.41488
  68.82120    2285.000    2249.30826      47.80167
  68.83119    2244.000    2243.32110      47.37088
  68.84119    2244.000    2240.01198      47.37088
  68.85120    2269.000    2237.11058      47.63402
  68.86120    2232.000    2237.47717      47.24405
  68.87119    2189.000    2238.33785      46.78675
  68.88120    2298.000    2242.52814      47.93746
  68.89120    2241.000    2247.30682      47.33920
  68.90120    2278.000    2255.00641      47.72840
  68.91119    2356.000    2263.33745      48.53864
  68.92120    2324.000    2273.88184      48.20788
  68.93120    2327.000    2285.09686      48.23899
  68.94120    2363.000    2297.57762      48.61070
  68.95119    2304.000    2310.68223      48.00000
  68.96120    2300.000    2324.17983      47.95831
  68.97120    2424.000    2338.11326      49.23413
  68.98120    2427.000    2351.34961      49.26460
  68.99120    2403.000    2364.92951      49.02040
  69.00120    2359.000    2376.53875      48.56953
  69.01120    2422.000    2388.42721      49.21382
  69.02120    2418.000    2397.39821      49.17316
  69.03120    2361.000    2406.61516      48.59012
  69.04120    2522.000    2413.01715      50.21952
  69.05120    2365.000    2419.74758      48.63126
  69.06120    2453.000    2424.93094      49.52777
  69.07120    2428.000    2430.69871      49.27474
  69.08120    2403.000    2436.60911      49.02040
  69.09120    2463.000    2443.47401      49.62862
  69.10120    2467.000    2451.61547      49.66890
  69.11120    2413.000    2461.02212      49.12230
  69.12120    2543.000    2471.78137      50.42817
  69.13120    2462.000    2483.95109      49.61854
  69.14120    2462.000    2496.42511      49.61854
  69.15120    2573.000    2510.20639      50.72475
  69.16120    2535.000    2522.48758      50.34879
  69.17120    2589.000    2535.74800      50.88222
  69.18121    2551.000    2545.72895      50.50743
  69.19120    2620.000    2556.27458      51.18593
  69.20120    2632.000    2562.62646      51.30302
  69.21120    2570.000    2569.20117      50.69517
  69.22121    2666.000    2571.78453      51.63332
  69.23120    2671.000    2574.17848      51.68172
  69.24120    2772.000    2573.37318      52.64979
  69.25121    2757.000    2571.75727      52.50714
  69.26121    2704.000    2567.66576      52.00000
  69.27120    2657.000    2561.94691      51.54609
  69.28120    2717.000    2554.23768      52.12485
  69.29121    2699.000    2544.14308      51.95190
  69.30121    2678.000    2532.58976      51.74940
  69.31120    2635.000    2518.34162      51.33225
  69.32121    2720.000    2503.39988      52.15362
  69.33121    2640.000    2485.87672      51.38093
  69.34121    2698.000    2468.62924      51.94228
  69.35120    2665.000    2449.56566      51.62364
  69.36121    2517.000    2431.46528      50.16971
  69.37121    2513.000    2412.79206      50.12983
  69.38121    2570.000    2395.51179      50.69517
  69.39120    2519.000    2378.98198      50.18964
  69.40121    2457.000    2363.92931      49.56813
  69.41121    2506.000    2350.78385      50.05996
  69.42121    2465.000    2339.11451      49.64877
  69.43121    2422.000    2330.29358      49.21382
  69.44121    2382.000    2322.91024      48.80574
  69.45121    2310.000    2319.17449      48.06246
  69.46121    2392.000    2316.86069      48.90808
  69.47121    2364.000    2318.78303      48.62098
  69.48121    2378.000    2322.04685      48.76474
  69.49121    2330.000    2329.73252      48.27007
  69.50121    2329.000    2338.52230      48.25972
  69.51121    2275.000    2351.25185      47.69696
  69.52121    2323.000    2364.63930      48.19751
  69.53121    2318.000    2380.77688      48.14561
  69.54121    2295.000    2396.87046      47.90615
  69.55121    2311.000    2413.92891      48.07286
  69.56121    2229.000    2429.95055      47.21228
  69.57121    2251.000    2444.79112      47.44470
  69.58121    2318.000    2457.41090      48.14561
  69.59121    2258.000    2466.79070      47.51842
  69.60121    2300.000    2472.93869      47.95831
  69.61121    2300.000    2474.50509      47.95831
  69.62122    2284.000    2472.57789      47.79121
  69.63121    2306.000    2465.99577      48.02083
  69.64121    2287.000    2456.65804      47.82259
  69.65121    2295.000    2443.78062      47.90615
  69.66122    2194.000    2429.47111      46.84015
  69.67121    2252.000    2413.32790      47.45524
  69.68121    2266.000    2397.04661      47.60252
  69.69122    2259.000    2380.38644      47.52894
  69.70122    2221.000    2364.48852      47.12749
  69.71121    2248.000    2349.24372      47.41308
  69.72121    2316.000    2335.09221      48.12484
  69.73122    2311.000    2322.05936      48.07286
  69.74122    2261.000    2310.11779      47.54998
  69.75121    2302.000    2299.44010      47.97916
  69.76122    2236.000    2289.61363      47.28636
  69.77122    2315.000    2280.99316      48.11445
  69.78122    2378.000    2273.10600      48.76474
  69.79121    2354.000    2266.33674      48.51804
  69.80122    2416.000    2260.33405      49.15282
  69.81122    2463.000    2255.45268      49.62862
  69.82122    2442.000    2251.48532      49.41660
  69.83121    2381.000    2248.76952      48.79549
  69.84122    2432.000    2246.98850      49.31531
  69.85122    2403.000    2246.75236      49.02040
  69.86122    2350.000    2247.32696      48.47680
  69.87122    2406.000    2249.87849      49.05099
  69.88122    2441.000    2253.09612      49.40648
  69.89122    2326.000    2258.78680      48.22862
  69.90122    2386.000    2265.17176      48.84670
  69.91122    2405.000    2274.47253      49.04080
  69.92122    2413.000    2284.72805      49.12230
  69.93122    2295.000    2298.17309      47.90615
  69.94122    2386.000    2312.93037      48.84670
  69.95122    2407.000    2330.90276      49.06118
  69.96122    2475.000    2350.37461      49.74937
  69.97122    2347.000    2372.75852      48.44585
  69.98122    2332.000    2396.40063      48.29079
  69.99122    2435.000    2422.22117      49.34572
  70.00122    2306.000    2448.51037      48.02083
  70.01122    2420.000    2475.72409      49.19350
  70.02122    2470.000    2502.18677      49.69910
  70.03122    2531.000    2527.86787      50.30904
  70.04122    2521.000    2551.44387      50.20956
  70.05122    2615.000    2572.33150      51.13707
  70.06123    2453.000    2590.05466      49.52777
  70.07122    2478.000    2603.26728      49.77951
  70.08122    2524.000    2612.87908      50.23943
  70.09122    2531.000    2616.60622      50.30904
  70.10123    2510.000    2616.94892      50.09990
  70.11122    2473.000    2610.73128      49.72927
  70.12122    2556.000    2601.89235      50.55690
  70.13123    2539.000    2586.83958      50.38849
  70.14123    2453.000    2570.25759      49.52777
  70.15122    2494.000    2548.97501      49.93996
  70.16122    2422.000    2527.30427      49.21382
  70.17123    2472.000    2502.95090      49.71921
  70.18123    2467.000    2479.22751      49.66890
  70.19122    2347.000    2454.87813      48.44585
  70.20123    2348.000    2431.63947      48.45617
  70.21123    2358.000    2409.28893      48.55924
  70.22123    2373.000    2388.19328      48.71345
  70.23122    2309.000    2368.92572      48.05205
  70.24123    2255.000    2350.69379      47.48684
  70.25123    2209.000    2334.81482      47.00000
  70.26123    2215.000    2319.78792      47.06378
  70.27122    2242.000    2307.39217      47.34976
  70.28123    2215.000    2295.74451      47.06378
  70.29123    2161.000    2286.84319      46.48656
  70.30123    2290.000    2278.73176      47.85394
  70.31123    2254.000    2273.35407      47.47631
  70.32123    2246.000    2268.72293      47.39198
  70.33123    2180.000    2266.79664      46.69047
  70.34123    2276.000    2265.41346      47.70744
  70.35123    2183.000    2266.72766      46.72259
  70.36123    2200.000    2268.22773      46.90416
  70.37123    2256.000    2272.40821      47.49737
  70.38123    2242.000    2276.36997      47.34976
  70.39123    2266.000    2282.93561      47.60252
  70.40123    2319.000    2288.98849      48.15599
  70.41123    2297.000    2297.46688      47.92703
  70.42123    2312.000    2305.32326      48.08326
  70.43123    2297.000    2315.22440      47.92703
  70.44123    2311.000    2324.58779      48.07286
  70.45123    2362.000    2335.24244      48.60041
  70.46124    2298.000    2345.68346      47.93746
  70.47123    2381.000    2356.09976      48.79549
  70.48123    2341.000    2366.88499      48.38388
  70.49123    2390.000    2375.81871      48.88763
  70.50124    2342.000    2385.81342      48.39421
  70.51123    2373.000    2391.76895      48.71345
  70.52123    2355.000    2399.22698      48.52834
  70.53123    2366.000    2400.75527      48.64155
  70.54124    2263.000    2403.75127      47.57100
  70.55123    2289.000    2399.85887      47.84349
  70.56123    2346.000    2397.04626      48.43552
  70.57124    2318.000    2387.84181      48.14561
  70.58124    2278.000    2379.25796      47.72840
  70.59123    2227.000    2366.09599      47.19110
  70.60123    2249.000    2353.24124      47.42362
  70.61124    2266.000    2338.10709      47.60252
  70.62124    2252.000    2323.25491      47.45524
  70.63123    2218.000    2308.17250      47.09565
  70.64124    2212.000    2293.47006      47.03190
  70.65124    2218.000    2279.87663      47.09565
  70.66124    2230.000    2266.92381      47.22287
  70.67123    2232.000    2255.72928      47.24405
  70.68124    2212.000    2245.42971      47.03190
  70.69124    2226.000    2237.03787      47.18051
  70.70124    2213.000    2229.83916      47.04253
  70.71124    2224.000    2224.42435      47.15931
  70.72124    2242.000    2220.40922      47.34976
  70.73124    2155.000    2218.01340      46.42198
  70.74124    2241.000    2216.99724      47.33920
  70.75124    2235.000    2217.51986      47.27579
  70.76124    2233.000    2219.01050      47.25463
  70.77124    2215.000    2222.09448      47.06378
  70.78124    2188.000    2225.26723      46.77606
  70.79124    2241.000    2230.21716      47.33920
  70.80124    2204.000    2233.91067      46.94677
  70.81124    2215.000    2239.61567      47.06378
  70.82124    2289.000    2242.49231      47.84349
  70.83124    2233.000    2247.50392      47.25463
  70.84124    2379.000    2248.45739      48.77499
  70.85124    2228.000    2251.51138      47.20169
  70.86124    2251.000    2250.22679      47.44470
  70.87124    2250.000    2250.98929      47.43417
  70.88124    2278.000    2248.18760      47.72840
  70.89124    2191.000    2247.54201      46.80812
  70.90125    2268.000    2244.64105      47.62352
  70.91124    2202.000    2244.20367      46.92547
  70.92124    2374.000    2242.73748      48.72371
  70.93124    2210.000    2244.11540      47.01064
  70.94125    2365.000    2245.34907      48.63126
  70.95124    2329.000    2249.65823      48.25972
  70.96124    2280.000    2254.36914      47.74934
  70.97124    2295.000    2262.01843      47.90615
  70.98125    2322.000    2270.44450      48.18714
  70.99124    2428.000    2280.96342      49.27474
  71.00124    2492.000    2292.58054      49.91993
  71.01125    2523.000    2304.78966      50.22947
  71.02125    2508.000    2318.37329      50.07993
  71.03124    2532.000    2330.26194      50.31898
  71.04124    2522.000    2343.82974      50.21952
  71.05125    2490.000    2353.02311      49.89990
  71.06125    2536.000    2363.95353      50.35872
  71.07124    2579.000    2368.18448      50.78386
  71.08125    2486.000    2373.82868      49.85980
  71.09125    2628.000    2371.87577      51.26402
  71.10125    2523.000    2370.59438      50.22947
  71.11124    2483.000    2362.75532      49.82971
  71.12125    2456.000    2354.79178      49.55805
  71.13125    2460.000    2342.66785      49.59839
  71.14125    2370.000    2330.03615      48.68264
  71.15125    2367.000    2315.84570      48.65182
  71.16125    2269.000    2301.23160      47.63402
  71.17125    2305.000    2287.06297      48.01041
  71.18125    2268.000    2272.91945      47.62352
  71.19125    2338.000    2260.39640      48.35287
  71.20125    2332.000    2248.54081      48.29079
  71.21125    2263.000    2238.76495      47.57100
  71.22125    2257.000    2230.32261      47.50789
  71.23125    2264.000    2223.89475      47.58151
  71.24125    2260.000    2219.33352      47.53946
  71.25125    2226.000    2216.38465      47.18051
  71.26125    2155.000    2215.57342      46.42198
  71.27125    2219.000    2215.80660      47.10626
  71.28125    2229.000    2218.11849      47.21228
  71.29125    2270.000    2220.90666      47.64452
  71.30125    2226.000    2225.39770      47.18051
  71.31125    2211.000    2229.87925      47.02127
  71.32125    2248.000    2235.45283      47.41308
  71.33125    2297.000    2240.61319      47.92703
  71.34126    2209.000    2246.16003      47.00000
  71.35125    2257.000    2250.94984      47.50789
  71.36125    2285.000    2255.42680      47.80167
  71.37125    2256.000    2258.97951      47.49737
  71.38126    2296.000    2261.57187      47.91660
  71.39125    2281.000    2263.37611      47.75982
  71.40125    2337.000    2263.77252      48.34253
  71.41125    2385.000    2263.83108      48.83646
  71.42126    2403.000    2262.48160      49.02040
  71.43125    2437.000    2261.31113      49.36598
  71.44125    2349.000    2259.34980      48.46648
  71.45126    2355.000    2257.78760      48.52834
  71.46126    2452.000    2256.48555      49.51767
  71.47125    2356.000    2255.38741      48.53864
  71.48125    2331.000    2255.60924      48.28043
  71.49126    2322.000    2255.62336      48.18714
  71.50126    2394.000    2257.60216      48.92852
  71.51125    2373.000    2259.04650      48.71345
  71.52126    2345.000    2262.61884      48.42520
  71.53126    2367.000    2265.50913      48.65182
  71.54126    2338.000    2270.29268      48.35287
  71.55125    2363.000    2274.29494      48.61070
  71.56126    2348.000    2279.75434      48.45617
  71.57126    2336.000    2284.20972      48.33218
  71.58126    2325.000    2289.44947      48.21825
  71.59126    2306.000    2293.43347      48.02083
  71.60126    2331.000    2297.30419      48.28043
  71.61126    2256.000    2299.79404      47.49737
  71.62126    2285.000    2301.12050      47.80167
  71.63126    2281.000    2301.39226      47.75982
  71.64126    2281.000    2299.59587      47.75982
  71.65126    2272.000    2297.59308      47.66550
  71.66126    2259.000    2293.07799      47.52894
  71.67126    2362.000    2289.39451      48.60041
  71.68126    2229.000    2283.44764      47.21228
  71.69126    2202.000    2279.08162      46.92547
  71.70126    2232.000    2273.32488      47.24405
  71.71126    2269.000    2269.42774      47.63402
  71.72126    2327.000    2265.22359      48.23899
  71.73126    2226.000    2262.70867      47.18051
  71.74126    2214.000    2260.82041      47.05316
  71.75126    2188.000    2260.00128      46.77606
  71.76126    2331.000    2260.38366      48.28043
  71.77126    2163.000    2260.90409      46.50806
  71.78127    2258.000    2262.78008      47.51842
  71.79126    2249.000    2263.83330      47.42362
  71.80126    2291.000    2265.99546      47.86439
  71.81126    2264.000    2266.54681      47.58151
  71.82127    2300.000    2267.64917      47.95831
  71.83126    2239.000    2266.62215      47.31807
  71.84126    2267.000    2265.36998      47.61302
  71.85126    2257.000    2261.83679      47.50789
  71.86127    2242.000    2257.44142      47.34976
  71.87126    2180.000    2250.95323      46.69047
  71.88126    2241.000    2243.42982      47.33920
  71.89127    2195.000    2234.33041      46.85083
  71.90127    2260.000    2224.52205      47.53946
  71.91126    2228.000    2213.87135      47.20169
  71.92126    2177.000    2203.06215      46.65833
  71.93127    2174.000    2192.05462      46.62617
  71.94127    2243.000    2181.47766      47.36032
  71.95126    2181.000    2171.25738      46.70118
  71.96127    2139.000    2161.82396      46.24932
  71.97127    2110.000    2153.19712      45.93473
  71.98127    2112.000    2145.50844      45.95650
  71.99126    2070.000    2139.00514      45.49725
  72.00127    2158.000    2133.35944      46.45428
  72.01127    2168.000    2129.19453      46.56178
  72.02127    2155.000    2125.68355      46.42198
  72.03127    2090.000    2123.85446      45.71652
  72.04127    2147.000    2122.40075      46.33573
  72.05127    2185.000    2122.70288      46.74398
  72.06127    2196.000    2123.15165      46.86150
  72.07127    2173.000    2125.27678      46.61545
  72.08127    2172.000    2127.45606      46.60472
  72.09127    2153.000    2131.09358      46.40043
  72.10127    2176.000    2134.83973      46.64762
  72.11127    2165.000    2139.71410      46.52956
  72.12127    2288.000    2144.83690      47.83305
  72.13127    2219.000    2150.71165      47.10626
  72.14127    2347.000    2156.99619      48.44585
  72.15127    2223.000    2163.59780      47.14870
  72.16127    2215.000    2170.71450      47.06378
  72.17127    2234.000    2177.68427      47.26521
  72.18127    2191.000    2185.19293      46.80812
  72.19127    2241.000    2192.11536      47.33920
  72.20127    2318.000    2199.41437      48.14561
  72.21127    2293.000    2205.76376      47.88528
  72.22128    2258.000    2212.13404      47.51842
  72.23127    2342.000    2217.37606      48.39421
  72.24127    2244.000    2222.13391      47.37088
  72.25127    2259.000    2225.91492      47.52894
  72.26128    2240.000    2228.70252      47.32864
  72.27127    2230.000    2230.98303      47.22287
  72.28127    2300.000    2232.03303      47.95831
  72.29128    2225.000    2233.22535      47.16991
  72.30128    2215.000    2233.28665      47.06378
  72.31127    2280.000    2234.14125      47.74934
  72.32127    2224.000    2234.24347      47.15931
  72.33128    2246.000    2235.65985      47.39198
  72.34128    2258.000    2236.80626      47.51842
  72.35127    2224.000    2239.54693      47.15931
  72.36127    2248.000    2242.42920      47.41308
  72.37128    2349.000    2246.90153      48.46648
  72.38128    2248.000    2251.78410      47.41308
  72.39127    2282.000    2257.86314      47.77028
  72.40128    2204.000    2264.57873      46.94677
  72.41128    2266.000    2271.74572      47.60252
  72.42128    2193.000    2279.72463      46.82948
  72.43127    2251.000    2287.16590      47.44470
  72.44128    2309.000    2295.48068      48.05205
  72.45128    2185.000    2302.27297      46.74398
  72.46128    2316.000    2309.56778      48.12484
  72.47128    2303.000    2314.57934      47.98958
  72.48128    2267.000    2319.31593      47.61302
  72.49128    2269.000    2321.39532      47.63402
  72.50128    2233.000    2322.17605      47.25463
  72.51128    2226.000    2320.46126      47.18051
  72.52128    2262.000    2316.74320      47.56049
  72.53128    2265.000    2311.18262      47.59202
  72.54128    2259.000    2303.50082      47.52894
  72.55128    2224.000    2294.82430      47.15931
  72.56128    2198.000    2284.42182      46.88283
  72.57128    2217.000    2273.81101      47.08503
  72.58128    2213.000    2262.01150      47.04253
  72.59128    2277.000    2250.67765      47.71792
  72.60128    2228.000    2238.63393      47.20169
  72.61128    2274.000    2227.59591      47.68647
  72.62128    2308.000    2216.34527      48.04165
  72.63128    2200.000    2206.42218      46.90416
  72.64128    2282.000    2196.90604      47.77028
  72.65128    2256.000    2188.71904      47.49737
  72.66129    2178.000    2181.63018      46.66905
  72.67128    2203.000    2175.63322      46.93613
  72.68128    2283.000    2171.20664      47.78075
  72.69128    2221.000    2167.56890      47.12749
  72.70129    2239.000    2165.65489      47.31807
  72.71128    2162.000    2164.32363      46.49731
  72.72128    2227.000    2164.65153      47.19110
  72.73129    2225.000    2165.45182      47.16991
  72.74129    2217.000    2167.71204      47.08503
  72.75128    2211.000    2170.44381      47.02127
  72.76128    2247.000    2174.26973      47.40253
  72.77129    2291.000    2178.63721      47.86439
  72.78129    2192.000    2183.55875      46.81880
  72.79128    2287.000    2189.06556      47.82259
  72.80128    2280.000    2194.43262      47.74934
  72.81129    2232.000    2200.38407      47.24405
  72.82129    2276.000    2205.43226      47.70744
  72.83128    2270.000    2210.98704      47.64452
  72.84129    2317.000    2215.03106      48.13522
  72.85129    2304.000    2219.50813      48.00000
  72.86129    2301.000    2222.21121      47.96874
  72.87128    2331.000    2225.35198      48.28043
  72.88129    2251.000    2226.80556      47.44470
  72.89129    2244.000    2228.82903      47.37088
  72.90129    2237.000    2229.42187      47.29693
  72.91129    2283.000    2230.82417      47.78075
  72.92129    2240.000    2231.09819      47.32864
  72.93129    2293.000    2232.47980      47.88528
  72.94129    2176.000    2233.03463      46.64762
  72.95129    2258.000    2235.00817      47.51842
  72.96129    2105.000    2236.48606      45.88028
  72.97129    2158.000    2239.61463      46.45428
  72.98129    2174.000    2242.59424      46.62617
  72.99129    2151.000    2247.31676      46.37887
  73.00129    2182.000    2252.16334      46.71188
  73.01129    2244.000    2258.68404      47.37088
  73.02129    2153.000    2265.34748      46.40043
  73.03129    2148.000    2273.43294      46.34652
  73.04129    2207.000    2281.29408      46.97871
  73.05129    2134.000    2290.14528      46.19524
  73.06129    2167.000    2297.95761      46.55105
  73.07129    2145.000    2306.11758      46.31414
  73.08129    2143.000    2312.06862      46.29255
  73.09129    2127.000    2317.59476      46.11941
  73.10130    2138.000    2319.79277      46.23851
  73.11129    2204.000    2320.90963      46.94677
  73.12129    2178.000    2318.18196      46.66905
  73.13129    2123.000    2314.04154      46.07602
  73.14130    2081.000    2306.49234      45.61798
  73.15129    2119.000    2297.49083      46.03260
  73.16129    2133.000    2286.37032      46.18441
  73.17130    2137.000    2273.80778      46.22770
  73.18130    2167.000    2260.75659      46.55105
  73.19129    2155.000    2246.48949      46.42198
  73.20129    2095.000    2232.93497      45.77117
  73.21130    2065.000    2218.60378      45.44227
  73.22130    2085.000    2205.78515      45.66180
  73.23129    2158.000    2192.73211      46.45428
  73.24129    2078.000    2181.59854      45.58508
  73.25130    2089.000    2170.65413      45.70558
  73.26130    2108.000    2161.88802      45.91296
  73.27129    2108.000    2153.58497      45.91296
  73.28130    2184.000    2147.63416      46.73328
  73.29130    2147.000    2142.16037      46.33573
  73.30130    2126.000    2139.29258      46.10857
  73.31129    2127.000    2136.66256      46.11941
  73.32130    2142.000    2136.84406      46.28175
  73.33130    2189.000    2136.93389      46.78675
  73.34130    2181.000    2139.89551      46.70118
  73.35130    2118.000    2142.54710      46.02173
  73.36130    2177.000    2147.93841      46.65833
  73.37130    2151.000    2153.07213      46.37887
  73.38130    2164.000    2160.53818      46.51881
  73.39130    2125.000    2168.08343      46.09772
  73.40130    2143.000    2177.44622      46.29255
  73.41130    2212.000    2187.16782      47.03190
  73.42130    2246.000    2198.28052      47.39198
  73.43130    2259.000    2209.86320      47.52894
  73.44130    2286.000    2222.52558      47.81213
  73.45130    2243.000    2235.65001      47.36032
  73.46130    2236.000    2249.59497      47.28636
  73.47130    2246.000    2263.90602      47.39198
  73.48130    2252.000    2278.69560      47.45524
  73.49130    2290.000    2293.65066      47.85394
  73.50130    2275.000    2308.49190      47.69696
  73.51130    2294.000    2323.21007      47.89572
  73.52130    2282.000    2336.97753      47.77028
  73.53130    2299.000    2350.33681      47.94789
  73.54131    2297.000    2361.92890      47.92703
  73.55130    2385.000    2372.98669      48.83646
  73.56130    2410.000    2381.72368      49.09175
  73.57130    2368.000    2390.08304      48.66210
  73.58131    2313.000    2395.99502      48.09366
  73.59130    2406.000    2401.71920      49.05099
  73.60130    2392.000    2405.12600      48.90808
  73.61131    2372.000    2408.39289      48.70318
  73.62131    2391.000    2409.38950      48.89785
  73.63130    2384.000    2410.03938      48.82622
  73.64130    2459.000    2408.27770      49.58831
  73.65131    2469.000    2405.81293      49.68903
  73.66131    2391.000    2400.76534      48.89785
  73.67130    2481.000    2394.77369      49.80964
  73.68130    2370.000    2386.33160      48.68264
  73.69131    2486.000    2377.00826      49.85980
  73.70131    2506.000    2365.87390      50.05996
  73.71130    2472.000    2354.32484      49.71921
  73.72131    2480.000    2341.81235      49.79960
  73.73131    2529.000    2329.44690      50.28917
  73.74131    2418.000    2316.88533      49.17316
  73.75130    2341.000    2304.87895      48.38388
  73.76131    2364.000    2293.05222      48.62098
  73.77131    2382.000    2281.90841      48.80574
  73.78131    2331.000    2271.06192      48.28043
  73.79131    2358.000    2260.75899      48.55924
  73.80131    2295.000    2250.66497      47.90615
  73.81131    2270.000    2240.88096      47.64452
  73.82131    2261.000    2231.14350      47.54998
  73.83131    2249.000    2221.50991      47.42362
  73.84131    2253.000    2211.87914      47.46578
  73.85131    2237.000    2202.26764      47.29693
  73.86131    2213.000    2192.77307      47.04253
  73.87131    2262.000    2183.36170      47.56049
  73.88131    2185.000    2174.25968      46.74398
  73.89131    2194.000    2165.36855      46.84015
  73.90131    2217.000    2156.95540      47.08503
  73.91131    2188.000    2148.88265      46.77606
  73.92131    2175.000    2141.38231      46.63689
  73.93131    2153.000    2134.32051      46.40043
  73.94131    2167.000    2127.85474      46.55105
  73.95131    2187.000    2121.88682      46.76537
  73.96131    2204.000    2116.49171      46.94677
  73.97131    2130.000    2111.62495      46.15192
  73.98132    2157.000    2107.27938      46.44352
  73.99131    2141.000    2103.48642      46.27094
  74.00131    2099.000    2100.16514      45.81484
  74.01131    2178.000    2097.40350      46.66905
  74.02132    2144.000    2095.07872      46.30335
  74.03131    2132.000    2093.33843      46.17358
  74.04131    2132.000    2092.00615      46.17358
  74.05132    2180.000    2091.29184      46.69047
  74.06132    2167.000    2090.96147      46.55105
  74.07131    2141.000    2091.31109      46.27094
  74.08131    2155.000    2092.01316      46.42198
  74.09132    2150.000    2093.45222      46.36810
  74.10132    2216.000    2095.19115      47.07441
  74.11131    2155.000    2097.66694      46.42198
  74.12132    2212.000    2100.36799      47.03190
  74.13132    2215.000    2103.71001      47.06378
  74.14132    2181.000    2107.17659      46.70118
  74.15131    2184.000    2111.07565      46.73328
  74.16132    2145.000    2115.05532      46.31414
  74.17132    2203.000    2119.20326      46.93613
  74.18132    2168.000    2123.47758      46.56178
  74.19131    2275.000    2127.68656      47.69696
  74.20132    2227.000    2132.19885      47.19110
  74.21132    2278.000    2136.49259      47.72840
  74.22132    2181.000    2141.30532      46.70118
  74.23132    2163.000    2145.82524      46.50806
  74.24132    2199.000    2151.05437      46.89349
  74.25132    2122.000    2155.93241      46.06517
  74.26132    2215.000    2161.59286      47.06378
  74.27132    2197.000    2166.83282      46.87217
  74.28132    2117.000    2172.75948      46.01087
  74.29132    2154.000    2178.18770      46.41121
  74.30132    2068.000    2184.00988      45.47527
  74.31132    2189.000    2189.25862      46.78675
  74.32132    2140.000    2194.41500      46.26013
  74.33132    2139.000    2198.90564      46.24932
  74.34132    2075.000    2202.65357      45.55217
  74.35132    2116.000    2205.59471      46.00000
  74.36132    2130.000    2207.04003      46.15192
  74.37132    2152.000    2207.51064      46.38965
  74.38132    2113.000    2205.75586      45.96738
  74.39132    2020.000    2202.91565      44.94441
  74.40132    2109.000    2197.33943      45.92385
  74.41132    2079.000    2190.73793      45.59605
  74.42133    2132.000    2181.29162      46.17358
  74.43132    2150.000    2171.10278      46.36810
  74.44132    2113.000    2158.42336      45.96738
  74.45132    2100.000    2145.41570      45.82576
  74.46133    2157.000    2130.57859      46.44352
  74.47132    2159.000    2115.92606      46.46504
  74.48132    2150.000    2100.27922      46.36810
  74.49133    2124.000    2085.23067      46.08688
  74.50133    2218.000    2070.17957      47.09565
  74.51132    2236.000    2056.15368      47.28636
  74.52132    2220.000    2043.18306      47.11687
  74.53133    2168.000    2031.53745      46.56178
  74.54133    2203.000    2022.20460      46.93613
  74.55132    2203.000    2014.50065      46.93613
  74.56133    2243.000    2010.24098      47.36032
  74.57133    2286.000    2007.88214      47.81213
  74.58133    2332.000    2009.73026      48.29079
  74.59132    2349.000    2013.66810      48.46648
  74.60133    2232.000    2021.80972      47.24405
  74.61133    2291.000    2032.06857      47.86439
  74.62133    2250.000    2045.62364      47.43417
  74.63132    2183.000    2061.00739      46.72259
  74.64133    2313.000    2078.31418      48.09366
  74.65133    2331.000    2096.82706      48.28043
  74.66133    2223.000    2115.71726      47.14870
  74.67133    2259.000    2134.98567      47.52894
  74.68133    2270.000    2153.26799      47.64452
  74.69133    2328.000    2171.05935      48.24935
  74.70133    2199.000    2186.71191      46.89349
  74.71133    2278.000    2201.23373      47.72840
  74.72133    2196.000    2212.71616      46.86150
  74.73133    2125.000    2222.80361      46.09772
  74.74133    2165.000    2229.48788      46.52956
  74.75133    2224.000    2234.86524      47.15931
  74.76133    2166.000    2237.19834      46.54031
  74.77133    2189.000    2238.56857      46.78675
  74.78133    2314.000    2237.78695      48.10405
  74.79133    2282.000    2236.52071      47.77028
  74.80133    2264.000    2234.12019      47.58151
  74.81133    2183.000    2231.73296      46.72259
  74.82133    2243.000    2229.06161      47.36032
  74.83133    2273.000    2226.83742      47.67599
  74.84133    2208.000    2224.94296      46.98936
  74.85133    2243.000    2223.80637      47.36032
  74.86134    2257.000    2223.41198      47.50789
  74.87133    2260.000    2223.92140      47.53946
  74.88133    2220.000    2225.38626      47.11687
  74.89133    2176.000    2227.69717      46.64762
  74.90134    2186.000    2230.97286      46.75468
  74.91133    2237.000    2234.79003      47.29693
  74.92133    2251.000    2239.39603      47.44470
  74.93134    2235.000    2244.06012      47.27579
  74.94134    2200.000    2249.25898      46.90416
  74.95133    2193.000    2253.90366      46.82948
  74.96133    2182.000    2258.88617      46.71188
  74.97134    2130.000    2262.75588      46.15192
  74.98134    2076.000    2266.85116      45.56314
  74.99133    2191.000    2269.43561      46.80812
  75.00134    2168.000    2272.25390      46.56178
  75.01134    2158.000    2273.53644      46.45428
  75.02134    2192.000    2275.09695      46.81880
  75.03133    2096.000    2275.48622      45.78209
  75.04134    2202.000    2276.22287      46.92547
  75.05134    2178.000    2276.36433      46.66905
  75.06134    2155.000    2276.88731      46.42198
  75.07133    2155.000    2277.39938      46.42198
  75.08134    2177.000    2278.24671      46.65833
  75.09134    2153.000    2279.52549      46.40043
  75.10134    2264.000    2280.95844      47.58151
  75.11134    2318.000    2283.04065      48.14561
  75.12134    2350.000    2284.93744      48.47680
  75.13134    2296.000    2287.44499      47.91660
  75.14134    2286.000    2289.29032      47.81213
  75.15134    2336.000    2291.46338      48.33218
  75.16134    2360.000    2292.42976      48.57983
  75.17134    2325.000    2293.28815      48.21825
  75.18134    2312.000    2292.53440      48.08326
  75.19134    2325.000    2291.24295      48.21825
  75.20134    2317.000    2288.25307      48.13522
  75.21134    2271.000    2284.48900      47.65501
  75.22134    2298.000    2279.33483      47.93746
  75.23134    2241.000    2273.43513      47.33920
  75.24134    2225.000    2266.78727      47.16991
  75.25134    2268.000    2259.57910      47.62352
  75.26134    2239.000    2252.36278      47.31807
  75.27134    2205.000    2244.77058      46.95742
  75.28134    2299.000    2237.79259      47.94789
  75.29134    2128.000    2230.57914      46.13025
  75.30135    2128.000    2224.29332      46.13025
  75.31134    2110.000    2217.94162      45.93473
  75.32134    2209.000    2212.55485      47.00000
  75.33134    2162.000    2207.28167      46.49731
  75.34135    2140.000    2202.88762      46.26013
  75.35134    2147.000    2198.77006      46.33573
  75.36134    2130.000    2195.42153      46.15192
  75.37135    2124.000    2192.37583      46.08688
  75.38135    2156.000    2189.98028      46.43275
  75.39134    2089.000    2187.79578      45.70558
  75.40134    2111.000    2186.09084      45.94562
  75.41135    2201.000    2184.43037      46.91482
  75.42135    2118.000    2183.06152      46.02173
  75.43134    2182.000    2181.62146      46.71188
  75.44135    2167.000    2180.27898      46.55105
  75.45135    2156.000    2178.90854      46.43275
  75.46135    2188.000    2177.49071      46.77606
  75.47134    2268.000    2176.28830      47.62352
  75.48135    2182.000    2174.94344      46.71188
  75.49135    2175.000    2174.22067      46.63689
  75.50135    2187.000    2173.30619      46.76537
  75.51134    2171.000    2173.48638      46.59399
  75.52135    2230.000    2173.44082      47.22287
  75.53135    2286.000    2174.96839      47.81213
  75.54135    2252.000    2176.23763      47.45524
  75.55135    2261.000    2179.51265      47.54998
  75.56135    2202.000    2182.51385      46.92547
  75.57135    2207.000    2187.83844      46.97871
  75.58135    2295.000    2192.89851      47.90615
  75.59135    2313.000    2200.41045      48.09366
  75.60135    2328.000    2207.70429      48.24935
  75.61135    2392.000    2217.29390      48.90808
  75.62135    2333.000    2226.72112      48.30114
  75.63135    2348.000    2237.93227      48.45617
  75.64135    2351.000    2249.08244      48.48711
  75.65135    2431.000    2261.03404      49.30517
  75.66135    2310.000    2273.10102      48.06246
  75.67135    2327.000    2284.44084      48.23899
  75.68135    2360.000    2296.16798      48.57983
  75.69135    2291.000    2305.13742      47.86439
  75.70135    2321.000    2314.84468      48.17675
  75.71135    2325.000    2319.60283      48.21825
  75.72135    2329.000    2325.42606      48.25972
  75.73135    2343.000    2324.68169      48.40454
  75.74136    2299.000    2325.12931      47.94789
  75.75135    2377.000    2318.76613      48.75449
  75.76135    2239.000    2313.44394      47.31807
  75.77135    2258.000    2302.58469      47.51842
  75.78136    2246.000    2292.40562      47.39198
  75.79135    2311.000    2278.91005      48.07286
  75.80135    2194.000    2265.73631      46.84015
  75.81136    2186.000    2251.44147      46.75468
  75.82136    2187.000    2237.25832      46.76537
  75.83135    2118.000    2223.75376      46.02173
  75.84135    2106.000    2210.21709      45.89117
  75.85136    2115.000    2198.52778      45.98913
  75.86136    2178.000    2186.77933      46.66905
  75.87135    2133.000    2177.58303      46.18441
  75.88136    2175.000    2168.24225      46.63689
  75.89136    2147.000    2161.76390      46.33573
  75.90136    2145.000    2155.11436      46.31414
  75.91135    2107.000    2151.35643      45.90207
  75.92136    2126.000    2147.44582      46.10857
  75.93136    2111.000    2146.24427      45.94562
  75.94136    2171.000    2145.01600      46.59399
  75.95135    2249.000    2146.16699      47.42362
  75.96136    2175.000    2147.50514      46.63689
  75.97136    2147.000    2150.82323      46.33573
  75.98136    2187.000    2154.60538      46.76537
  75.99136    2179.000    2159.94406      46.67976
  76.00136    2304.000    2166.06777      48.00000
  76.01136    2198.000    2173.30763      46.88283
  76.02136    2215.000    2181.63191      47.06378
  76.03136    2305.000    2190.61660      48.01041
  76.04136    2206.000    2200.85795      46.96807
  76.05136    2258.000    2211.29400      47.51842
  76.06136    2252.000    2222.97087      47.45524
  76.07136    2254.000    2234.42500      47.47631
  76.08136    2150.000    2246.89719      46.36810
  76.09136    2257.000    2258.80241      47.50789
  76.10136    2266.000    2271.35748      47.60252
  76.11136    2258.000    2283.10003      47.51842
  76.12136    2206.000    2295.07289      46.96807
  76.13136    2228.000    2306.09683      47.20169
  76.14137    2270.000    2316.92945      47.64452
  76.15136    2177.000    2326.66965      46.65833
  76.16136    2200.000    2335.77116      46.90416
  76.17136    2232.000    2343.56127      47.24405
  76.18137    2170.000    2350.31302      46.58326
  76.19136    2207.000    2355.34844      46.97871
  76.20136    2129.000    2359.12195      46.14109
  76.21136    2115.000    2360.81482      45.98913
  76.22137    2128.000    2361.30322      46.13025
  76.23136    2138.000    2359.64659      46.23851
  76.24136    2128.000    2357.07222      46.13025
  76.25137    2101.000    2352.72847      45.83667
  76.26137    2081.000    2347.77712      45.61798
  76.27136    2125.000    2341.76417      46.09772
  76.28136    2116.000    2335.23396      46.00000
  76.29137    2102.000    2328.35727      45.84757
  76.30137    2086.000    2320.85942      45.67275
  76.31136    2157.000    2313.62779      46.44352
  76.32137    2168.000    2305.59974      46.56178
  76.33137    2127.000    2298.25961      46.11941
  76.34137    2059.000    2290.16269      45.37621
  76.35136    2127.000    2283.05916      46.11941
  76.36137    2155.000    2275.44543      46.42198
  76.37137    2132.000    2269.04401      46.17358
  76.38137    2087.000    2262.49622      45.68370
  76.39137    2160.000    2257.27642      46.47580
  76.40137    2222.000    2252.16664      47.13810
  76.41137    2246.000    2248.35554      47.39198
  76.42137    2139.000    2244.75028      46.24932
  76.43137    2074.000    2242.23702      45.54119
  76.44137    2131.000    2239.90311      46.16275
  76.45137    2231.000    2238.30379      47.23346
  76.46137    2185.000    2236.80608      46.74398
  76.47137    2135.000    2235.62406      46.20606
  76.48137    2172.000    2234.47681      46.60472
  76.49137    2205.000    2233.24838      46.95742
  76.50137    2242.000    2232.04255      47.34976
  76.51137    2130.000    2230.44800      46.15192
  76.52137    2119.000    2228.93176      46.03260
  76.53137    2179.000    2226.93108      46.67976
  76.54137    2181.000    2225.09188      46.70118
  76.55137    2210.000    2222.93744      47.01064
  76.56137    2198.000    2220.99121      46.88283
  76.57137    2227.000    2219.11374      47.19110
  76.58138    2233.000    2217.43940      47.25463
  76.59137    2248.000    2216.23134      47.41308
  76.60137    2240.000    2215.17488      47.32864
  76.61137    2296.000    2214.85007      47.91660
  76.62138    2312.000    2214.61533      48.08326
  76.63137    2287.000    2215.18011      47.82259
  76.64137    2343.000    2215.73149      48.40454
  76.65137    2281.000    2217.00728      47.75982
  76.66138    2263.000    2218.12672      47.57100
  76.67137    2294.000    2219.76108      47.89572
  76.68137    2298.000    2221.07013      47.93746
  76.69138    2286.000    2222.65129      47.81213
  76.70138    2227.000    2223.70661      47.19110
  76.71137    2227.000    2224.88106      47.19110
  76.72137    2272.000    2225.36355      47.66550
  76.73138    2349.000    2226.03293      48.46648
  76.74138    2314.000    2225.97487      48.10405
  76.75137    2258.000    2226.31375      47.51842
  76.76138    2215.000    2226.09621      47.06378
  76.77138    2189.000    2226.41053      46.78675
  76.78138    2195.000    2226.52042      46.85083
  76.79137    2221.000    2227.02649      47.12749
  76.80138    2202.000    2227.72352      46.92547
  76.81138    2191.000    2228.42910      46.80812
  76.82138    2174.000    2229.61214      46.62617
  76.83138    2203.000    2230.28360      46.93613
  76.84138    2195.000    2231.51188      46.85083
  76.85138    2212.000    2231.72704      47.03190
  76.86138    2206.000    2232.38430      46.96807
  76.87138    2206.000    2231.67110      46.96807
  76.88138    2229.000    2231.24157      47.21228
  76.89138    2143.000    2229.24392      46.29255
  76.90138    2142.000    2227.50238      46.28175
  76.91138    2081.000    2224.16710      45.61798
  76.92138    2127.000    2221.23723      46.11941
  76.93138    2253.000    2216.95173      47.46578
  76.94138    2216.000    2213.21353      47.07441
  76.95138    2138.000    2208.77391      46.23851
  76.96138    2098.000    2204.96793      45.80393
  76.97138    2211.000    2201.16436      47.02127
  76.98138    2168.000    2198.13149      46.56178
  76.99138    2148.000    2195.58292      46.34652
  77.00138    2203.000    2194.01716      46.93613
  77.01138    2210.000    2193.09383      47.01064
  77.02139    2232.000    2193.36097      47.24405
  77.03138    2234.000    2194.18911      47.26521
  77.04138    2137.000    2196.23716      46.22770
  77.05138    2265.000    2198.63812      47.59202
  77.06139    2174.000    2202.01015      46.62617
  77.07138    2291.000    2205.41971      47.86439
  77.08138    2227.000    2209.31353      47.19110
  77.09138    2269.000    2212.87157      47.63402
  77.10139    2263.000    2216.27746      47.57100
  77.11138    2306.000    2218.97810      48.02083
  77.12138    2197.000    2220.87040      46.87217
  77.13139    2306.000    2221.79959      48.02083
  77.14139    2171.000    2221.40754      46.59399
  77.15138    2291.000    2219.98986      47.86439
  77.16138    2322.000    2217.04962      48.18714
  77.17139    2252.000    2213.23995      47.45524
  77.18139    2286.000    2208.11630      47.81213
  77.19138    2271.000    2202.40769      47.65501
  77.20139    2307.000    2195.87378      48.03124
  77.21139    2268.000    2189.05215      47.62352
  77.22139    2304.000    2182.00230      48.00000
  77.23138    2256.000    2174.92136      47.49737
  77.24139    2288.000    2168.10191      47.83305
  77.25139    2268.000    2161.44770      47.62352
  77.26139    2227.000    2155.42859      47.19110
  77.27139    2307.000    2149.71596      48.03124
  77.28139    2244.000    2144.84731      47.37088
  77.29139    2226.000    2140.41209      47.18051
  77.30139    2248.000    2136.88167      47.41308
  77.31139    2211.000    2133.93859      47.02127
  77.32139    2162.000    2131.77999      46.49731
  77.33139    2144.000    2130.45088      46.30335
  77.34139    2194.000    2129.70695      46.84015
  77.35139    2176.000    2130.06194      46.64762
  77.36139    2135.000    2130.71600      46.20606
  77.37139    2200.000    2132.78160      46.90416
  77.38139    2200.000    2134.83828      46.90416
  77.39139    2204.000    2138.44286      46.94677
  77.40139    2166.000    2141.90792      46.54031
  77.41139    2041.000    2146.82791      45.17743
  77.42139    2189.000    2151.69514      46.78675
  77.43139    2128.000    2157.62169      46.13025
  77.44139    2143.000    2163.85394      46.29255
  77.45139    2160.000    2170.40992      46.47580
  77.46140    2131.000    2177.89169      46.16275
  77.47139    2233.000    2184.61089      47.25463
  77.48139    2172.000    2192.87288      46.60472
  77.49139    2177.000    2199.31248      46.65833
  77.50140    2097.000    2207.40614      45.79301
  77.51139    2221.000    2213.12332      47.12749
  77.52139    2199.000    2219.88194      46.89349
  77.53139    2191.000    2224.52289      46.80812
  77.54140    2165.000    2229.21823      46.52956
  77.55139    2195.000    2232.61552      46.85083
  77.56139    2151.000    2235.31708      46.37887
  77.57140    2199.000    2237.64849      46.89349
  77.58140    2119.000    2239.05919      46.03260
  77.59139    2170.000    2240.65678      46.58326
  77.60139    2208.000    2241.53568      46.98936
  77.61140    2180.000    2242.70189      46.69047
  77.62140    2253.000    2243.49742      47.46578
  77.63139    2194.000    2244.29336      46.84015
  77.64140    2146.000    2245.10049      46.32494
  77.65140    2160.000    2245.34962      46.47580
  77.66140    2135.000    2245.96852      46.20606
  77.67139    2170.000    2245.44504      46.58326
  77.68140    2188.000    2245.63297      46.77606
  77.69140    2213.000    2244.29497      47.04253
  77.70140    2100.000    2243.90172      45.82576
  77.71140    2270.000    2241.98020      47.64452
  77.72140    2161.000    2241.00565      46.48656
  77.73140    2187.000    2238.75350      46.76537
  77.74140    2178.000    2237.36457      46.66905
  77.75140    2189.000    2234.94639      46.78675
  77.76140    2269.000    2233.34963      47.63402
  77.77140    2229.000    2230.85384      47.21228
  77.78140    2204.000    2229.18032      46.94677
  77.79140    2150.000    2226.67120      46.36810
  77.80140    2170.000    2225.01321      46.58326
  77.81140    2175.000    2222.56759      46.63689
  77.82140    2238.000    2220.96103      47.30751
  77.83140    2280.000    2218.73146      47.74934
  77.84140    2120.000    2217.27855      46.04346
  77.85140    2198.000    2215.48392      46.88283
  77.86140    2146.000    2214.41933      46.32494
  77.87140    2193.000    2213.36288      46.82948
  77.88140    2190.000    2212.97665      46.79744
  77.89140    2206.000    2212.92112      46.96807
  77.90141    2194.000    2213.51888      46.84015
  77.91140    2193.000    2214.57536      46.82948
  77.92140    2239.000    2216.37070      47.31807
  77.93140    2207.000    2218.52589      46.97871
  77.94141    2157.000    2221.60678      46.44352
  77.95140    2183.000    2224.86196      46.72259
  77.96140    2247.000    2229.22711      47.40253
  77.97141    2169.000    2233.60853      46.57253
  77.98141    2235.000    2239.14051      47.27579
  77.99140    2256.000    2244.52186      47.49737
  78.00140    2223.000    2250.89933      47.14870
  78.01141    2191.000    2256.93266      46.80812
  78.02141    2255.000    2263.60355      47.48684
  78.03140    2281.000    2269.66213      47.75982
  78.04140    2318.000    2275.94146      48.14561
  78.05141    2302.000    2281.32752      47.97916
  78.06141    2253.000    2286.54492      47.46578
  78.07140    2282.000    2290.52718      47.77028
  78.08141    2272.000    2294.01861      47.66550
  78.09141    2255.000    2295.98180      47.48684
  78.10141    2341.000    2297.17577      48.38388
  78.11140    2269.000    2296.58550      47.63402
  78.12141    2273.000    2295.14955      47.67599
  78.13141    2249.000    2291.81978      47.42362
  78.14141    2284.000    2287.84990      47.79121
  78.15141    2264.000    2282.18311      47.58151
  78.16141    2191.000    2276.34448      46.80812
  78.17141    2255.000    2269.38670      47.48684
  78.18141    2284.000    2262.77621      47.79121
  78.19141    2245.000    2255.95149      47.38143
  78.20141    2309.000    2249.91023      48.05205
  78.21141    2294.000    2244.67744      47.89572
  78.22141    2201.000    2240.55804      46.91482
  78.23141    2179.000    2238.10640      46.67976
  78.24141    2248.000    2236.98077      47.41308
  78.25141    2270.000    2237.98987      47.64452
  78.26141    2280.000    2240.39485      47.74934
  78.27141    2216.000    2244.97177      47.07441
  78.28141    2312.000    2250.83368      48.08326
  78.29141    2297.000    2258.54848      47.92703
  78.30141    2255.000    2267.16779      47.48684
  78.31141    2382.000    2277.06362      48.80574
  78.32141    2322.000    2287.20496      48.18714
  78.33141    2336.000    2297.86995      48.33218
  78.34142    2312.000    2307.88129      48.08326
  78.35141    2308.000    2317.54938      48.04165
  78.36141    2418.000    2325.58723      49.17316
  78.37141    2545.000    2332.42245      50.44799
  78.38142    2457.000    2336.91327      49.56813
  78.39141    2419.000    2339.49115      49.18333
  78.40141    2411.000    2339.30651      49.10193
  78.41142    2432.000    2336.99351      49.31531
  78.42142    2381.000    2331.80688      48.79549
  78.43141    2412.000    2324.86615      49.11211
  78.44141    2321.000    2315.24420      48.17675
  78.45142    2357.000    2304.62794      48.54894
  78.46142    2337.000    2291.81544      48.34253
  78.47141    2189.000    2278.96434      46.78675
  78.48141    2320.000    2264.60748      48.16638
  78.49142    2321.000    2250.88124      48.17675
  78.50142    2353.000    2236.58195      48.50773
  78.51141    2144.000    2223.31866      46.30335
  78.52142    2223.000    2210.27231      47.14870
  78.53142    2197.000    2198.39531      46.87217
  78.54142    2227.000    2187.37719      47.19110
  78.55141    2321.000    2177.52664      48.17675
  78.56142    2209.000    2168.86571      47.00000
  78.57142    2207.000    2161.29247      46.97871
  78.58142    2140.000    2155.08232      46.26013
  78.59142    2210.000    2149.81662      47.01064
  78.60142    2149.000    2145.90879      46.35731
  78.61142    2167.000    2142.78940      46.55105
  78.62142    2220.000    2140.92172      47.11687
  78.63142    2272.000    2139.67186      47.66550
  78.64142    2166.000    2139.52450      46.54031
  78.65142    2151.000    2139.82099      46.37887
  78.66142    2134.000    2141.07025      46.19524
  78.67142    2197.000    2142.62156      46.87217
  78.68142    2188.000    2144.98289      46.77606
  78.69142    2155.000    2147.54644      46.42198
  78.70142    2187.000    2150.80876      46.76537
  78.71142    2152.000    2154.21270      46.38965
  78.72142    2153.000    2158.19804      46.40043
  78.73142    2193.000    2162.29230      46.82948
  78.74142    2146.000    2166.77204      46.32494
  78.75142    2200.000    2171.35260      46.90416
  78.76142    2226.000    2175.95473      47.18051
  78.77142    2193.000    2180.64564      46.82948
  78.78143    2137.000    2184.78054      46.22770
  78.79142    2073.000    2188.94940      45.53020
  78.80142    2198.000    2191.82711      46.88283
  78.81142    2118.000    2194.66427      46.02173
  78.82143    2136.000    2195.53666      46.21688
  78.83142    2094.000    2196.28677      45.76025
  78.84142    2139.000    2194.74431      46.24932
  78.85143    2100.000    2193.03500      45.82576
  78.86143    2071.000    2189.20670      45.50824
  78.87142    2094.000    2185.17687      45.76025
  78.88142    2105.000    2179.65558      45.88028
  78.89143    2148.000    2173.87455      46.34652
  78.90143    2096.000    2167.35711      45.78209
  78.91142    2043.000    2160.60237      45.19956
  78.92142    2105.000    2153.73412      45.88028
  78.93143    2112.000    2146.66592      45.95650
  78.94143    2061.000    2139.94718      45.39824
  78.95142    2101.000    2133.09504      45.83667
  78.96143    2104.000    2126.81814      45.86938
  78.97143    2139.000    2120.46222      46.24932
  78.98143    2155.000    2114.75728      46.42198
  78.99142    2081.000    2109.01490      45.61798
  79.00143    2168.000    2103.84217      46.56178
  79.01143    2137.000    2098.68446      46.22770
  79.02143    2155.000    2093.96057      46.42198
  79.03143    2224.000    2089.35966      47.15931
  79.04143    2221.000    2085.03509      47.12749
  79.05143    2212.000    2081.08478      47.03190
  79.06143    2171.000    2077.29348      46.59399
  79.07143    2153.000    2074.29620      46.40043
  79.08143    2264.000    2071.41034      47.58151
  79.09143    2208.000    2069.80965      46.98936
  79.10143    2258.000    2068.30489      47.51842
  79.11143    2177.000    2068.41818      46.65833
  79.12143    2275.000    2068.58089      47.69696
  79.13143    2254.000    2070.35830      47.47631
  79.14143    2103.000    2072.07745      45.85848
  79.15143    2168.000    2075.14464      46.56178
  79.16143    2199.000    2078.01513      46.89349
  79.17143    2193.000    2081.87164      46.82948
  79.18143    2136.000    2085.42394      46.21688
  79.19143    2154.000    2089.65966      46.41121
  79.20143    2159.000    2093.56803      46.46504
  79.21143    2146.000    2097.99167      46.32494
  79.22144    2195.000    2102.15372      46.85083
  79.23143    2121.000    2106.82075      46.05432
  79.24143    2101.000    2111.33808      45.83667
  79.25143    2094.000    2116.45830      45.76025
  79.26144    2184.000    2121.56960      46.73328
  79.27143    2156.000    2127.35351      46.43275
  79.28143    2191.000    2133.27407      46.80812
  79.29144    2271.000    2139.90231      47.65501
  79.30144    2199.000    2146.79869      46.89349
  79.31143    2263.000    2154.28845      47.57100
  79.32143    2264.000    2162.19461      47.58151
  79.33144    2339.000    2170.46896      48.36321
  79.34144    2333.000    2179.26379      48.30114
  79.35143    2293.000    2187.97859      47.88528
  79.36143    2286.000    2197.30461      47.81213
  79.37144    2296.000    2205.97579      47.91660
  79.38144    2266.000    2215.24331      47.60252
  79.39143    2442.000    2223.15524      49.41660
  79.40144    2316.000    2231.60251      48.12484
  79.41144    2357.000    2238.10469      48.54894
  79.42144    2412.000    2244.95377      49.11211
  79.43143    2334.000    2249.61684      48.31149
  79.44144    2324.000    2254.41978      48.20788
  79.45144    2261.000    2257.22400      47.54998
  79.46144    2283.000    2260.02005      47.78075
  79.47144    2291.000    2261.29864      47.86439
  79.48144    2252.000    2262.54996      47.45524
  79.49144    2281.000    2262.83310      47.75982
  79.50144    2221.000    2263.15111      47.12749
  79.51144    2173.000    2262.97781      46.61545
  79.52144    2229.000    2262.93828      47.21228
  79.53144    2332.000    2262.78926      48.29079
  79.54144    2303.000    2262.88562      47.98958
  79.55144    2357.000    2263.15041      48.54894
  79.56144    2233.000    2263.78231      47.25463
  79.57144    2254.000    2264.70907      47.47631
  79.58144    2205.000    2266.10779      46.95742
  79.59144    2325.000    2267.71086      48.21825
  79.60144    2216.000    2269.86105      47.07441
  79.61144    2314.000    2271.92821      48.10405
  79.62144    2287.000    2274.56291      47.82259
  79.63144    2317.000    2276.73435      48.13522
  79.64144    2317.000    2279.42369      48.13522
  79.65144    2350.000    2281.32736      48.47680
  79.66145    2396.000    2283.62643      48.94895
  79.67144    2289.000    2284.96704      47.84349
  79.68144    2317.000    2286.53300      48.13522
  79.69144    2282.000    2287.14412      47.77028
  79.70145    2351.000    2287.80851      48.48711
  79.71144    2292.000    2287.66338      47.87483
  79.72144    2309.000    2287.44665      48.05205
  79.73145    2313.000    2286.67958      48.09366
  79.74145    2267.000    2285.72325      47.61302
  79.75144    2342.000    2284.52056      48.39421
  79.76144    2302.000    2282.95610      47.97916
  79.77145    2277.000    2281.38641      47.71792
  79.78145    2318.000    2279.20930      48.14561
  79.79144    2280.000    2277.17193      47.74934
  79.80145    2181.000    2274.26315      46.70118
  79.81145    2279.000    2271.55147      47.73886
  79.82145    2142.000    2267.78763      46.28175
  79.83144    2210.000    2264.24102      47.01064
  79.84145    2195.000    2259.59495      46.85083
  79.85145    2223.000    2255.15427      47.14870
  79.86145    2204.000    2249.71148      46.94677
  79.87144    2229.000    2244.42942      47.21228
  79.88145    2300.000    2238.30559      47.95831
  79.89145    2119.000    2232.26847      46.03260
  79.90145    2153.000    2225.63493      46.40043
  79.91145    2162.000    2219.01198      46.49731
  79.92145    2135.000    2212.07668      46.20606
  79.93145    2136.000    2205.12240      46.21688
  79.94145    2052.000    2198.15666      45.29901
  79.95145    2211.000    2191.18957      47.02127
  79.96145    2199.000    2184.46362      46.89349
  79.97145    2143.000    2177.81253      46.29255
  79.98145    2179.000    2171.58793      46.67976
  79.99145    2129.000    2165.56291      46.14109
  80.00145    2137.000    2160.08351      46.22770
  80.01145    2113.000    2154.94356      45.96738
  80.02145    2133.000    2150.41470      46.18441
  80.03145    2088.000    2146.33292      45.69464
  80.04145    2072.000    2142.88626      45.51922
  80.05145    2157.000    2139.92424      46.44352
  80.06145    2108.000    2137.58342      45.91296
  80.07145    2028.000    2135.68709      45.03332
  80.08145    2106.000    2134.36661      45.89117
  80.09145    2068.000    2133.39823      45.47527
  80.10146    2049.000    2132.94804      45.26588
  80.11145    2084.000    2132.74545      45.65084
  80.12145    2113.000    2132.99737      45.96738
  80.13145    2069.000    2133.40365      45.48626
  80.14146    2093.000    2134.21081      45.74932
  80.15145    2130.000    2135.09418      46.15192
  80.16145    2049.000    2136.32897      45.26588
  80.17146    2110.000    2137.58311      45.93473
  80.18146    2081.000    2139.13559      45.61798
  80.19145    2059.000    2140.67886      45.37621
  80.20145    2053.000    2142.46437      45.31004
  80.21146    1976.000    2144.27589      44.45222
  80.22146    2091.000    2146.26777      45.72746
  80.23145    2087.000    2148.37278      45.68370
  80.24146    2067.000    2150.61615      45.46427
  80.25146    2100.000    2153.10581      45.82576
  80.26146    2097.000    2155.69323      45.79301
  80.27145    2047.000    2158.66487      45.24378
  80.28146    2134.000    2161.69181      46.19524
  80.29146    2153.000    2165.21268      46.40043
  80.30146    2183.000    2168.70014      46.72259
  80.31145    2170.000    2172.73606      46.58326
  80.32146    2149.000    2176.62304      46.35731
  80.33146    2180.000    2181.04920      46.69047
  80.34146    2171.000    2185.18649      46.59399
  80.35146    2154.000    2189.80306      46.41121
  80.36146    2158.000    2194.03372      46.45428
  80.37146    2166.000    2198.64461      46.54031
  80.38146    2172.000    2202.82274      46.60472
  80.39146    2197.000    2207.24254      46.87217
  80.40146    2249.000    2211.20543      47.42362
  80.41146    2228.000    2215.20340      47.20169
  80.42146    2249.000    2218.71059      47.42362
  80.43146    2206.000    2221.94199      46.96807
  80.44146    2286.000    2224.64131      47.81213
  80.45146    2301.000    2226.64611      47.96874
  80.46146    2209.000    2228.11563      47.00000
  80.47146    2166.000    2228.40020      46.54031
  80.48146    2230.000    2228.23248      47.22287
  80.49146    2260.000    2226.40629      47.53946
  80.50146    2271.000    2224.31016      47.65501
  80.51146    2216.000    2220.25561      47.07441
  80.52146    2084.000    2216.16563      45.65084
  80.53146    2196.000    2210.14178      46.86150
  80.54147    2164.000    2204.29346      46.51881
  80.55146    2120.000    2196.91157      46.04346
  80.56146    2157.000    2189.86321      46.44352
  80.57146    2254.000    2181.85652      47.47631
  80.58147    2117.000    2174.26863      46.01087
  80.59146    2179.000    2166.32354      46.67976
  80.60146    2192.000    2158.82677      46.81880
  80.61147    2155.000    2151.40835      46.42198
  80.62147    2171.000    2144.44008      46.59399
  80.63146    2047.000    2137.85934      45.24378
  80.64146    2113.000    2131.66216      45.96738
  80.65147    2107.000    2126.01749      45.90207
  80.66147    2151.000    2120.67414      46.37887
  80.67146    2095.000    2116.00875      45.77117
  80.68147    2112.000    2111.49438      45.95650
  80.69147    2044.000    2107.74761      45.21062
  80.70147    2010.000    2104.00378      44.83302
  80.71146    2070.000    2101.10204      45.49725
  80.72147    2102.000    2098.05590      45.84757
  80.73147    2090.000    2095.92322      45.71652
  80.74147    2085.000    2093.55892      45.66180
  80.75146    2125.000    2092.16537      46.09772
  80.76147    2034.000    2090.52736      45.09989
  80.77147    2040.000    2089.89992      45.16636
  80.78147    2045.000    2089.12751      45.22168
  80.79147    2091.000    2089.35649      45.72746
  80.80147    2048.000    2089.66710      45.25483
  80.81147    2168.000    2090.90062      46.56178
  80.82147    2105.000    2092.58041      45.88028
  80.83147    2134.000    2095.05430      46.19524
  80.84147    2103.000    2098.39539      45.85848
  80.85147    2132.000    2102.38285      46.17358
  80.86147    2109.000    2107.56634      45.92385
  80.87147    2105.000    2113.26056      45.88028
  80.88147    2203.000    2120.26890      46.93613
  80.89147    2233.000    2127.67448      47.25463
  80.90147    2213.000    2136.28646      47.04253
  80.91147    2242.000    2145.17251      47.34976
  80.92147    2176.000    2154.98495      46.64762
  80.93147    2312.000    2164.89164      48.08326
  80.94147    2288.000    2175.34192      47.83305
  80.95147    2218.000    2185.64681      47.09565
  80.96147    2288.000    2196.02153      47.83305
  80.97147    2258.000    2205.99126      47.51842
  80.98148    2252.000    2215.50580      47.45524
  80.99147    2296.000    2224.37540      47.91660
  81.00147    2282.000    2232.22827      47.77028
  81.01147    2406.000    2239.33372      49.05099
  81.02148    2185.000    2244.88847      46.74398
  81.03147    2283.000    2249.66634      47.78075
  81.04147    2422.000    2252.48968      49.21382
  81.05148    2285.000    2254.61410      47.80167
  81.06148    2299.000    2254.58968      47.94789
  81.07147    2259.000    2254.00607      47.52894
  81.08147    2235.000    2251.40245      47.27579
  81.09148    2298.000    2248.43721      47.93746
  81.10148    2272.000    2243.87057      47.66550
  81.11147    2232.000    2239.18608      47.24405
  81.12148    2226.000    2233.49380      47.18051
  81.13148    2315.000    2227.91816      48.11445
  81.14148    2187.000    2221.98392      46.76537
  81.15147    2244.000    2216.35699      47.37088
  81.16148    2230.000    2210.89367      47.22287
  81.17148    2127.000    2205.86444      46.11941
  81.18148    2233.000    2201.36412      47.25463
  81.19147    2249.000    2197.35913      47.42362
  81.20148    2217.000    2194.05276      47.08503
  81.21148    2194.000    2191.24271      46.84015
  81.22148    2177.000    2189.17344      46.65833
  81.23148    2326.000    2187.52860      48.22862
  81.24148    2251.000    2186.57161      47.44470
  81.25148    2266.000    2185.88866      47.60252
  81.26148    2210.000    2185.80504      47.01064
  81.27148    2205.000    2185.77248      46.95742
  81.28148    2290.000    2186.26433      47.85394
  81.29148    2229.000    2186.56427      47.21228
[truncated: 95,373 more chars]
